# Supplementary material for: 9-(4-Chloro­phen­oxy­carbon­yl)-10-methyl­acridinium trifluoro­methane­sulfonate
Source: Acta Crystallogr Sect E Struct Rep Online. 2010 Oct 9;66(Pt 11):o2771–2. doi: 10.1107/S1600536810039541 (PMC3009014; doi:10.1107/S1600536810039541)
Supplement: Supplementary file 2 [file e-66-o2771-Isup2.hkl]

# 
# h,k,l, Fc-squared, Fo-squared, sigma(Fo-squared) and status flag 
# 
data_I
_shelx_title ' DT100510 in P2(1)/n' 
_shelx_refln_list_code          4 
_shelx_F_calc_maximum      263.98 
_exptl_crystal_F_000      1016.00 
_reflns_d_resolution_high  0.8393 
 
loop_ 
 _symmetry_equiv_pos_as_xyz 
 'x, y, z' 
 '-x+1/2, y+1/2, -z+1/2' 
 '-x, -y, -z' 
 'x-1/2, -y-1/2, z-1/2' 
 
_cell_length_a    13.3025 
_cell_length_b     8.6750 
_cell_length_c    19.6191 
_cell_angle_alpha  90.000 
_cell_angle_beta  106.577 
_cell_angle_gamma  90.000 
 
_shelx_F_squared_multiplier     1.000 
 
loop_ 
 _refln_index_h 
 _refln_index_k 
 _refln_index_l 
 _refln_F_squared_calc 
 _refln_F_squared_meas 
 _refln_F_squared_sigma 
 _refln_observed_status 
   4   0   0     1405.63     1606.03     15.27 o 
   6   0   0      314.31      408.37     14.39 o 
   8   0   0     1492.95     1438.49     22.87 o 
  10   0   0     2937.45     2803.22     34.40 o 
  12   0   0      397.87      385.65     25.79 o 
  14   0   0       41.61       66.38     27.61 o 
   2   1   0      658.18      662.13      6.97 o 
   3   1   0    10987.12    10821.85     86.26 o 
   4   1   0      686.13      658.19      9.12 o 
   5   1   0     1104.78      982.37     10.68 o 
   6   1   0     1008.79     1110.50     12.24 o 
   7   1   0      358.28      301.20      8.79 o 
   8   1   0       84.68       83.59      7.84 o 
   9   1   0     1502.20     1592.71     27.49 o 
  10   1   0      148.36      150.13     13.03 o 
  11   1   0      105.84       86.39     23.34 o 
  12   1   0       12.61       33.24     19.22 o 
  13   1   0      241.96      198.42     17.76 o 
  14   1   0        0.72        4.16     18.36 o 
  15   1   0        3.64       26.80     25.12 o 
   0   2   0     4128.29     4057.18     37.27 o 
   1   2   0     7191.11     7119.87    255.04 o 
   2   2   0     4343.27     4068.71     21.34 o 
   3   2   0        2.20        5.30      7.04 o 
   4   2   0     3520.60     3492.87     16.40 o 
   5   2   0     1658.22     1917.74    120.15 o 
   6   2   0     2170.61     2343.58     17.14 o 
   7   2   0       92.65       75.15      8.09 o 
   8   2   0      147.92      158.76      8.71 o 
   9   2   0        0.44        3.41     12.08 o 
  10   2   0      224.49      254.28     15.36 o 
  11   2   0       22.22       50.82     15.69 o 
  12   2   0       40.82       74.58     13.27 o 
  13   2   0        4.39       37.36     24.58 o 
  14   2   0       45.77       73.27     22.59 o 
   1   3   0      253.71      295.16      5.70 o 
   2   3   0      389.26      352.18      5.54 o 
   3   3   0     4330.51     4360.56     26.84 o 
   4   3   0       12.13        4.70     11.21 o 
   5   3   0      918.80      938.79     13.41 o 
   6   3   0      189.38      180.25      8.55 o 
   7   3   0     1334.49     1447.84     16.29 o 
   8   3   0      404.49      387.40     26.88 o 
   9   3   0      429.43      436.05     21.15 o 
  10   3   0      472.02      460.37     24.34 o 
  11   3   0       12.93       22.64     20.91 o 
  12   3   0       91.03       72.71     21.04 o 
  13   3   0       16.27       36.03     13.48 o 
  14   3   0       25.30       42.36     39.09 o 
   0   4   0     3038.69     2897.00     21.46 o 
   1   4   0       18.41       32.06     26.14 o 
   2   4   0      326.17      295.53      6.35 o 
   3   4   0      573.46      550.02     13.16 o 
   4   4   0      209.22      217.79      9.38 o 
   5   4   0        7.95        8.06      4.77 o 
   6   4   0      194.33      211.03      5.66 o 
   7   4   0       20.28       33.61     11.30 o 
   8   4   0       51.37       65.86     16.53 o 
   9   4   0      375.82      309.75     23.03 o 
  10   4   0      371.33      363.30     25.40 o 
  11   4   0       29.33       36.56     11.14 o 
  12   4   0       22.02       35.93     12.11 o 
  13   4   0        0.64       11.62     13.23 o 
  14   4   0       17.15       38.20     16.11 o 
   1   5   0      450.14      447.83     13.86 o 
   2   5   0      229.95      244.65     12.06 o 
   3   5   0        2.69        3.86      5.37 o 
   4   5   0      385.36      378.81     16.50 o 
   5   5   0     2843.86     2763.98     42.89 o 
   6   5   0       67.06       67.06      6.29 o 
   7   5   0      470.40      466.16      9.56 o 
   8   5   0        1.42        0.97      6.75 o 
   9   5   0      113.43      115.45     16.69 o 
  10   5   0       77.83       35.56     23.31 o 
  11   5   0      105.28       69.98     23.73 o 
  12   5   0       17.89       27.54     16.12 o 
  13   5   0        0.23       12.57     22.60 o 
   0   6   0       50.66       41.47      4.66 o 
   1   6   0      949.24      932.40     22.69 o 
   2   6   0      719.86      746.48     18.24 o 
   3   6   0     1588.55     1639.19     24.16 o 
   4   6   0      567.37      574.66      9.35 o 
   5   6   0        6.12       -0.62     10.71 o 
   6   6   0      638.36      611.21      8.97 o 
   7   6   0      352.81      324.62      7.74 o 
   8   6   0      849.48      769.42     16.94 o 
   9   6   0      104.81      106.16     10.07 o 
  10   6   0      100.50       80.83     23.40 o 
  12   6   0       21.61       10.52     24.08 o 
   1   7   0        1.20        1.05      6.31 o 
   2   7   0       56.73       68.22     12.55 o 
   3   7   0      145.54      196.05     24.78 o 
   4   7   0      167.75      177.27      9.62 o 
   5   7   0      348.85      414.90     24.40 o 
   6   7   0      100.97      102.44     10.43 o 
   7   7   0       83.74       81.17     12.08 o 
   8   7   0       85.14      100.08     17.87 o 
   9   7   0       21.19       46.15     14.14 o 
  10   7   0        1.29       37.99     15.50 o 
  11   7   0        1.17       34.52     23.66 o 
   0   8   0      241.39      245.30      4.39 o 
   1   8   0       12.34       17.01      7.68 o 
   2   8   0      222.23      246.63      8.16 o 
   3   8   0        0.38        8.31      7.61 o 
   4   8   0       70.93       97.26     11.78 o 
   5   8   0        0.48       -0.83     14.65 o 
   6   8   0       21.19       17.12     11.77 o 
   7   8   0       74.61       80.14     14.55 o 
   8   8   0       77.36       87.89     14.98 o 
   9   8   0       67.42       88.38     15.82 o 
   1   9   0      235.63      248.07     21.09 o 
   2   9   0       23.66       15.34      8.46 o 
   3   9   0       27.00      175.30    118.14 o 
   4   9   0       14.10        8.59     10.97 o 
   5   9   0        0.49       -0.32     12.65 o 
   6   9   0        7.81        3.02     12.75 o 
   7   9   0        2.24        4.91     13.72 o 
   0  10   0       74.02       77.66     22.69 o 
   1  10   0       28.83       20.04     15.50 o 
   2  10   0       21.86       27.65     20.58 o 
   3  10   0        0.33       -5.78     19.12 o 
 -15   0   1      194.40      215.16     16.94 o 
 -13   0   1      403.07      402.04     28.67 o 
 -11   0   1      520.52      659.23     27.69 o 
  -7   0   1     2397.86     2576.68     25.87 o 
  -5   0   1     1104.66     1041.84     16.00 o 
  -3   0   1     7538.14     7329.02     92.98 o 
   3   0   1     1392.19     1310.29     14.65 o 
   5   0   1     1083.90     1185.15     15.56 o 
   7   0   1      347.16      416.25     16.08 o 
   9   0   1       40.69       28.23     15.39 o 
  11   0   1       64.21       17.75     23.75 o 
  13   0   1       52.81       31.73     25.87 o 
 -15   1   1       12.25       28.39     12.59 o 
 -14   1   1       16.96       20.66     13.26 o 
 -13   1   1       16.97       17.13     17.52 o 
 -12   1   1        0.15       12.62     21.27 o 
 -11   1   1       57.42       41.99     18.41 o 
 -10   1   1      642.98      617.14     15.90 o 
  -9   1   1       23.19       21.04      7.32 o 
  -8   1   1     1945.11     2116.39     17.77 o 
  -7   1   1        0.01       15.86      8.18 o 
  -6   1   1     5642.53     5847.25     22.93 o 
  -5   1   1      208.42      220.99      8.19 o 
  -4   1   1     2250.21     2283.89     12.52 o 
  -3   1   1        1.93       -0.04      7.24 o 
  -2   1   1     1989.00     1945.70     13.14 o 
   1   1   1     7505.19     7141.11     94.29 o 
   2   1   1     4431.16     4569.87     49.14 o 
   3   1   1     7123.42     7254.40     72.22 o 
   4   1   1     3792.16     3861.39     19.51 o 
   5   1   1      243.27      254.61      9.03 o 
   6   1   1        1.55       19.87      8.19 o 
   7   1   1       92.15      134.76      8.47 o 
   8   1   1       88.55       84.66      8.55 o 
   9   1   1       39.91       39.63     10.89 o 
  10   1   1        4.74       94.92     72.18 o 
  11   1   1       57.72       31.52     27.32 o 
  12   1   1        0.95        2.59     23.83 o 
  13   1   1        2.11       25.64     25.97 o 
  14   1   1       49.03       53.77     17.65 o 
 -15   2   1       21.70       33.00     17.52 o 
 -14   2   1       28.80       34.63     15.40 o 
 -13   2   1      153.75      147.05     13.33 o 
 -12   2   1      271.95      296.55     16.65 o 
 -11   2   1     1237.44     1142.15     19.78 o 
 -10   2   1      294.09      277.52     15.31 o 
  -9   2   1      675.50      653.15     15.50 o 
  -8   2   1      513.75      588.17     18.73 o 
  -7   2   1      623.64      628.63     11.62 o 
  -6   2   1     2087.38     2280.05     16.76 o 
  -5   2   1       13.74       40.97      9.21 o 
  -4   2   1       45.74       49.90      7.20 o 
  -3   2   1     3879.71     3559.35     41.27 o 
  -2   2   1      264.32      241.84      9.22 o 
  -1   2   1    12610.39    12671.39     69.95 o 
   0   2   1      524.74      447.77      8.01 o 
   1   2   1     1659.46     1579.16     14.15 o 
   2   2   1     3900.16     3858.46     98.05 o 
   3   2   1      108.95      118.33      6.35 o 
   4   2   1     2598.36     2644.74     14.60 o 
   5   2   1     5497.50     5644.64     22.81 o 
   6   2   1       35.85       50.54      9.74 o 
   7   2   1       50.56       58.58     10.85 o 
   8   2   1      204.37      253.04     11.20 o 
   9   2   1       21.56       24.95     12.59 o 
  10   2   1       27.78       40.48     14.94 o 
  11   2   1      271.77      296.17     20.41 o 
  12   2   1       23.87       62.72     17.27 o 
  13   2   1        6.88       14.70     22.82 o 
 -14   3   1       81.44       80.23     14.60 o 
 -13   3   1       14.17       88.54     49.41 o 
 -12   3   1       25.22       27.42     12.92 o 
 -11   3   1       97.57      112.29     12.68 o 
 -10   3   1      358.33      357.99     12.82 o 
  -9   3   1     1747.52     1545.32     28.66 o 
  -8   3   1     1576.46     1547.95     45.00 o 
  -7   3   1      186.44      199.84     17.46 o 
  -6   3   1     3401.32     3452.65     74.67 o 
  -5   3   1     1518.23     1478.24     16.31 o 
  -4   3   1      411.84      441.81      5.65 o 
  -3   3   1       27.68        6.25      9.01 o 
  -2   3   1     1434.73     1580.60     11.62 o 
  -1   3   1     5523.99     5434.41    132.01 o 
   0   3   1      443.06      390.17      8.21 o 
   1   3   1     1974.97     1884.07     16.77 o 
   2   3   1     2316.38     2277.16     19.49 o 
   3   3   1      957.55      889.25      9.22 o 
   4   3   1     1168.17     1201.73     12.23 o 
   5   3   1     1790.90     1853.26     15.14 o 
   6   3   1      432.24      498.95     15.31 o 
   7   3   1     1787.81     1888.45     17.37 o 
   8   3   1       40.25       49.02     27.49 o 
   9   3   1       54.35       17.45     15.55 o 
  10   3   1      213.23      205.74     22.13 o 
  11   3   1      371.38      334.90     21.94 o 
  12   3   1        1.46       29.53     23.02 o 
  13   3   1       30.78       78.94     24.40 o 
  14   3   1        3.73       51.34     23.66 o 
 -14   4   1       10.95       30.17     14.66 o 
 -13   4   1      124.09      141.01     13.31 o 
 -12   4   1       57.82       48.48     11.33 o 
 -11   4   1     1008.71      955.86     16.03 o 
 -10   4   1      119.20      101.12     20.81 o 
  -9   4   1      205.47      166.47     11.98 o 
  -8   4   1        2.45        5.29      7.08 o 
  -7   4   1       61.19       52.36      6.39 o 
  -6   4   1      570.41      557.99     12.11 o 
  -5   4   1      514.15      485.18     11.87 o 
  -4   4   1      111.69      148.11      8.27 o 
  -3   4   1     2268.34     2253.71     27.31 o 
  -2   4   1     1732.79     1743.56     16.17 o 
  -1   4   1     1536.54     1513.15     25.55 o 
   0   4   1      434.23      468.34      7.04 o 
   1   4   1      360.82      342.34      3.75 o 
   2   4   1      794.04      790.36      9.16 o 
   3   4   1        7.00       16.91      5.10 o 
   4   4   1      806.41      792.51     19.87 o 
   5   4   1       45.05       47.29      4.29 o 
   6   4   1      294.83      286.74     11.31 o 
   7   4   1       57.88       67.31     10.14 o 
   8   4   1      306.67      261.01     18.64 o 
   9   4   1      202.85      162.21     17.64 o 
  10   4   1      212.23      206.74     20.38 o 
  11   4   1      159.11      117.73     25.15 o 
  12   4   1       35.66       47.59     19.09 o 
  13   4   1       10.75       23.01     13.82 o 
 -13   5   1        2.65        5.83     17.62 o 
 -12   5   1       17.49       32.85     10.98 o 
 -11   5   1      262.11      275.74     24.06 o 
 -10   5   1      372.88      194.65    115.54 o 
  -9   5   1       40.70       13.46      7.47 o 
  -8   5   1     1216.38     1178.70     11.53 o 
  -7   5   1      316.87      275.35      5.85 o 
  -6   5   1      366.77      351.40     13.72 o 
  -5   5   1     2117.80     2150.81     26.19 o 
  -4   5   1      503.62      530.66      7.44 o 
  -3   5   1       21.72       21.16      4.75 o 
  -2   5   1      396.17      371.13      8.35 o 
  -1   5   1      133.04      153.19      4.83 o 
   0   5   1       99.06      111.67      3.99 o 
   1   5   1      158.69      171.04      3.39 o 
   2   5   1     1214.66     1374.55     18.09 o 
   3   5   1      339.51      344.61      4.56 o 
   4   5   1        7.63        4.20      3.24 o 
   5   5   1       18.82       13.78      9.09 o 
   6   5   1      223.01      234.81     11.24 o 
   7   5   1        7.39        7.12      4.15 o 
   8   5   1      308.27      331.63      7.91 o 
   9   5   1     1483.71     1454.44     10.93 o 
  10   5   1      214.12      214.17     20.19 o 
  11   5   1      131.82      119.58     13.38 o 
  12   5   1       84.10       91.44     18.61 o 
  13   5   1        0.04       21.71     26.10 o 
 -12   6   1        0.38       14.64     17.21 o 
 -11   6   1       52.12       53.45     16.16 o 
 -10   6   1       48.40       44.26     15.99 o 
  -9   6   1        1.41        4.59      4.54 o 
  -8   6   1        0.12        1.81      1.37 o 
  -7   6   1       94.68      117.36     16.66 o 
  -6   6   1      827.96      838.17     17.19 o 
  -5   6   1      447.61      441.11     11.29 o 
  -4   6   1      896.80      929.09      8.35 o 
  -3   6   1      659.38      677.03      8.00 o 
  -2   6   1       11.57       36.72      9.01 o 
  -1   6   1      149.25      144.39      2.34 o 
   0   6   1       65.85       69.20      3.44 o 
   1   6   1        1.84        0.10      2.11 o 
   2   6   1      511.81      588.42     11.63 o 
   3   6   1      250.58      254.84     11.39 o 
   4   6   1       51.22       44.30     10.35 o 
   5   6   1      300.35      296.67     20.32 o 
   6   6   1      188.69      161.14      3.95 o 
   7   6   1       19.24       15.49      4.29 o 
   8   6   1      742.64      697.19     25.04 o 
   9   6   1      148.90      126.34     13.51 o 
  10   6   1       13.50        8.01     16.92 o 
  12   6   1        1.62       -4.19     27.35 o 
 -11   7   1       15.18       36.17     23.55 o 
 -10   7   1       22.42       48.68     16.04 o 
  -9   7   1      144.87      161.12     15.24 o 
  -8   7   1       49.74       68.04      8.21 o 
  -7   7   1       64.11       77.39     11.09 o 
  -6   7   1       74.51       66.31      7.47 o 
  -5   7   1       32.61       30.23      6.42 o 
  -4   7   1      147.00      152.85     13.34 o 
  -3   7   1       28.83       16.52      9.29 o 
  -2   7   1       40.98       47.91      6.64 o 
  -1   7   1       49.63       55.58      9.52 o 
   0   7   1      112.26      112.00      3.73 o 
   1   7   1       38.84       37.94      8.15 o 
   2   7   1       11.11       15.15      6.74 o 
   3   7   1      296.12      340.95     13.36 o 
   4   7   1      494.78      459.07     20.81 o 
   5   7   1       69.25       66.55     20.09 o 
   6   7   1      117.70       95.88     21.24 o 
   7   7   1      291.02      300.16     21.43 o 
   8   7   1       84.58      102.98     22.41 o 
  10   7   1       10.67       37.53     21.08 o 
  -9   8   1       50.48       54.77     15.21 o 
  -8   8   1        0.54       16.78     13.40 o 
  -7   8   1       26.64       33.13     13.27 o 
  -6   8   1        0.69        1.44     12.67 o 
  -5   8   1       96.15       99.52     12.53 o 
  -4   8   1        7.03        9.79     10.80 o 
  -3   8   1      165.16      164.16      8.21 o 
  -2   8   1       49.27       47.13      7.07 o 
  -1   8   1       42.58       36.99      5.83 o 
   0   8   1       19.83       19.45      2.96 o 
   1   8   1        8.01        1.25      9.31 o 
   2   8   1       12.87       19.54      7.54 o 
   3   8   1       23.02       49.94     11.55 o 
   4   8   1        3.05       22.36     11.43 o 
   5   8   1        5.26       12.33     11.48 o 
   6   8   1       88.60      101.72     16.61 o 
   7   8   1      114.11      116.05     16.52 o 
   8   8   1      223.37      252.36     21.02 o 
   9   8   1        9.40       45.05     15.93 o 
  -7   9   1        3.96       14.45     14.63 o 
  -5   9   1       34.31       35.49     11.86 o 
  -4   9   1       11.76       14.66     11.43 o 
  -3   9   1        0.06       11.81     10.05 o 
  -2   9   1        0.77       -1.10      8.46 o 
  -1   9   1       39.33       46.61     19.46 o 
   0   9   1       25.18       20.96     12.68 o 
   1   9   1       17.84        9.43      7.26 o 
   2   9   1       18.39       21.19     12.56 o 
   3   9   1      105.53      148.26     51.80 o 
   4   9   1        3.20       15.50     17.99 o 
   5   9   1       39.09       33.53     13.08 o 
   6   9   1       27.23       23.31     13.94 o 
  -3  10   1      179.49      189.38     23.16 o 
  -2  10   1        1.21       16.55     18.79 o 
  -1  10   1        0.71        2.71     14.70 o 
   0  10   1        0.48       -3.82     22.08 o 
   1  10   1       41.21       27.34     15.41 o 
   2  10   1       28.14       37.19     21.71 o 
   3  10   1        0.29        5.13     19.39 o 
 -14   0   2       77.27       75.54     14.86 o 
 -12   0   2       10.88        4.67     18.27 o 
 -10   0   2      319.76      289.98     20.75 o 
  -8   0   2        1.21       87.20     13.88 o 
  -6   0   2       20.73       29.38     12.29 o 
  -4   0   2        0.80        9.27      7.56 o 
  -2   0   2    17675.12    17512.78    369.94 o 
   2   0   2    41386.48    39039.32   1304.50 o 
   4   0   2    17135.55    17269.70    176.39 o 
   6   0   2     1813.16     2082.62     21.35 o 
   8   0   2      725.43      782.61     33.25 o 
  10   0   2      531.36      486.94     22.13 o 
  12   0   2      133.99      111.16     21.49 o 
  14   0   2      199.43      226.36     29.24 o 
 -15   1   2       13.86       32.80     11.30 o 
 -14   1   2        0.89       22.32     17.40 o 
 -13   1   2       36.75       41.58     10.18 o 
 -12   1   2      127.45      157.02     13.87 o 
 -11   1   2       11.83       50.91     17.60 o 
 -10   1   2      204.59      180.53     37.51 o 
  -9   1   2      622.37      644.30     15.36 o 
  -8   1   2      875.85      888.26     13.49 o 
  -7   1   2        9.37       23.43      7.25 o 
  -6   1   2       58.39       64.29      8.62 o 
  -5   1   2      831.30      941.60      8.19 o 
  -4   1   2      528.38      559.36      9.16 o 
  -3   1   2     8238.75     8216.79     74.03 o 
  -2   1   2        0.97        1.30      4.89 o 
  -1   1   2     4603.89     4688.53     41.51 o 
   0   1   2      576.04      594.64      4.14 o 
   1   1   2       55.38       52.19      3.86 o 
   2   1   2     4277.48     4059.15     31.17 o 
   3   1   2     1707.50     1639.40     14.97 o 
   4   1   2      732.66      744.73      9.47 o 
   5   1   2       54.63      101.51      6.73 o 
   6   1   2      829.06      837.69     11.21 o 
   7   1   2      999.73      949.03     36.93 o 
   8   1   2       21.88       34.41      7.37 o 
   9   1   2     2089.88     2104.91     22.60 o 
  10   1   2      296.84      305.42     40.75 o 
  11   1   2     1523.41     1442.84     22.47 o 
  12   1   2      545.29      451.99     20.26 o 
  13   1   2      263.06      235.01     16.77 o 
  14   1   2        1.93       13.38     19.73 o 
 -15   2   2        5.57       16.61     19.40 o 
 -14   2   2       22.51       35.37     14.72 o 
 -13   2   2        2.91       13.98     11.45 o 
 -12   2   2        2.51       20.68     11.49 o 
 -11   2   2      317.84      317.35     11.83 o 
 -10   2   2     1354.18     1382.92     15.04 o 
  -9   2   2      503.51      521.51     14.54 o 
  -8   2   2        6.64        2.51      9.34 o 
  -7   2   2      480.39      536.51      8.80 o 
  -6   2   2       18.45       18.03      5.30 o 
  -5   2   2      814.38      759.29      7.98 o 
  -4   2   2     1579.50     1513.49      9.48 o 
  -3   2   2      193.66      199.07      5.07 o 
  -2   2   2     5805.01     5997.26     33.98 o 
  -1   2   2     2504.23     2537.53     11.72 o 
   0   2   2    22574.30    21843.14    146.24 o 
   1   2   2      847.68      805.40      7.72 o 
   2   2   2       26.90       29.22      3.96 o 
   3   2   2      241.21      281.09      6.53 o 
   4   2   2     3460.46     3286.38     27.31 o 
   5   2   2      821.05     1165.61     57.46 o 
   6   2   2     3486.90     3649.45     22.17 o 
   7   2   2       12.42       20.02      7.54 o 
   8   2   2      658.04      665.92     17.01 o 
   9   2   2       29.73       33.76     13.29 o 
  10   2   2       29.75       47.21     17.59 o 
  11   2   2        0.03        9.47     12.62 o 
  12   2   2       74.26      107.14     15.29 o 
  13   2   2        8.39       29.53     18.22 o 
  14   2   2       78.26      100.00     20.24 o 
 -14   3   2        1.59        7.63     13.36 o 
 -13   3   2        0.48       72.51     45.84 o 
 -12   3   2      566.47      551.30     15.33 o 
 -11   3   2      494.60      603.53     38.90 o 
 -10   3   2      185.88      205.17     12.80 o 
  -9   3   2     2023.34     1988.43     29.61 o 
  -8   3   2      107.71       92.46      7.08 o 
  -7   3   2      798.45      833.99     25.86 o 
  -6   3   2      855.20      845.06     15.23 o 
  -5   3   2     1064.46     1066.04     18.94 o 
  -4   3   2      855.38      903.35      6.43 o 
  -3   3   2      100.97      104.27      2.81 o 
  -2   3   2     2807.19     2705.98     10.15 o 
  -1   3   2       51.68       38.51      4.48 o 
   0   3   2     5356.70     5353.51     59.69 o 
   1   3   2     4340.31     4378.15     42.11 o 
   2   3   2       90.03      117.07      8.03 o 
   3   3   2      225.34      248.47      4.94 o 
   4   3   2     1488.29     1516.04     24.27 o 
   5   3   2      178.31      188.27      7.73 o 
   6   3   2      312.17      328.14     14.58 o 
   7   3   2      638.72      663.67     10.71 o 
   8   3   2       92.39       93.78     44.89 o 
   9   3   2      490.13      443.61     23.54 o 
  10   3   2      442.26      379.42     23.24 o 
  11   3   2      228.41      231.09     24.27 o 
  12   3   2       33.76       51.57     19.63 o 
  13   3   2       27.43       84.71     20.84 o 
  14   3   2       35.75      111.29     25.35 o 
 -14   4   2       47.07       46.67     11.71 o 
 -13   4   2        4.89       20.82     13.70 o 
 -12   4   2        1.21       11.83     10.53 o 
 -11   4   2      783.17      816.41     27.37 o 
 -10   4   2      136.70      118.20     18.97 o 
  -9   4   2       97.95      103.09      9.97 o 
  -8   4   2        2.54        4.44      8.63 o 
  -7   4   2      312.04      319.89     11.57 o 
  -6   4   2       59.08       74.90      4.56 o 
  -5   4   2      719.06      647.51     10.39 o 
  -4   4   2       85.64       75.78      8.21 o 
  -3   4   2      470.96      442.02      6.79 o 
  -2   4   2       19.62       19.75      5.17 o 
  -1   4   2       23.87       21.64      5.36 o 
   0   4   2      221.96      217.38      4.68 o 
   1   4   2        4.55       13.08     10.75 o 
   2   4   2       14.24       10.34      5.56 o 
   3   4   2       22.25       14.19      6.85 o 
   4   4   2       20.90       16.50      3.75 o 
   5   4   2       64.14       53.96      4.55 o 
   6   4   2       58.93       65.30      5.03 o 
   7   4   2       38.51       37.07     11.73 o 
   8   4   2       80.99       87.47     16.77 o 
   9   4   2      374.93      324.88     23.89 o 
  10   4   2      350.11      323.30     25.22 o 
  11   4   2      137.72       95.57     21.61 o 
  12   4   2        1.55       -0.49     24.21 o 
  13   4   2        1.62       30.62     22.97 o 
 -13   5   2        4.79       17.58     16.85 o 
 -12   5   2       16.27        8.07      9.31 o 
 -11   5   2      222.70      236.38     18.39 o 
 -10   5   2      266.20      214.90     11.62 o 
  -9   5   2        8.39        5.06      8.07 o 
  -8   5   2      878.10      855.58     12.95 o 
  -7   5   2       31.22       21.09      4.27 o 
  -6   5   2       62.08       63.73      6.11 o 
  -5   5   2      429.93      448.64     27.83 o 
  -4   5   2     1077.07     1105.59      9.29 o 
  -3   5   2        0.58       11.51      6.71 o 
  -2   5   2      204.23      187.97      5.24 o 
  -1   5   2      303.25      301.25      4.02 o 
   0   5   2        0.47       -1.48      3.87 o 
   1   5   2      204.42      214.54      5.14 o 
   2   5   2      268.81      315.95     13.08 o 
   3   5   2      192.99      222.47     16.25 o 
   4   5   2      229.13      258.84     11.42 o 
   5   5   2      114.10      137.22     11.59 o 
   6   5   2      291.55      285.40     12.38 o 
   7   5   2      152.16      138.40      7.25 o 
   8   5   2        7.44       16.31      9.53 o 
   9   5   2     1520.54     1584.22     15.65 o 
  10   5   2      144.45      102.65     23.90 o 
  11   5   2       76.01       71.76     24.86 o 
  12   5   2      100.47      102.92     19.21 o 
 -12   6   2       13.13       15.11     15.91 o 
 -11   6   2       10.41       17.56     22.20 o 
 -10   6   2       73.74       77.75     18.86 o 
  -9   6   2       61.84       50.40      8.02 o 
  -8   6   2       13.12       29.21     13.53 o 
  -7   6   2        1.17        5.64     12.11 o 
  -6   6   2       51.63       45.24     10.01 o 
  -5   6   2      308.05      328.22     16.49 o 
  -4   6   2      144.26      142.79      8.30 o 
  -3   6   2        0.76        4.30      5.87 o 
  -2   6   2        6.93        1.78      8.52 o 
  -1   6   2      215.65      228.73      6.03 o 
   0   6   2        0.30       -3.36      3.72 o 
   1   6   2       48.63       49.42      4.07 o 
   2   6   2       75.83      106.53     11.86 o 
   3   6   2      538.93      509.19     35.95 o 
   4   6   2      217.64      243.28     35.64 o 
   5   6   2      422.94      385.30     21.15 o 
   6   6   2      363.74      356.35     20.14 o 
   7   6   2      293.40      266.97      9.98 o 
   8   6   2       95.88       94.30      3.18 o 
   9   6   2      208.68      192.00     15.26 o 
  10   6   2        0.86       32.51     20.98 o 
  11   6   2       51.73       27.93     26.21 o 
 -11   7   2       15.72        1.87     15.89 o 
 -10   7   2       31.36       45.77     14.96 o 
  -9   7   2      183.60      176.15     14.13 o 
  -8   7   2      109.09      113.77      7.84 o 
  -7   7   2        7.63        8.84      7.09 o 
  -6   7   2        5.58       24.02     10.34 o 
  -5   7   2      641.29      659.89     16.27 o 
  -4   7   2        0.27        6.66      8.58 o 
  -3   7   2       18.58       16.43      7.41 o 
  -2   7   2      339.87      396.57     14.41 o 
  -1   7   2       12.51        9.18      3.23 o 
   0   7   2       62.85       52.75      4.28 o 
   1   7   2      195.27      206.36     10.36 o 
   2   7   2      214.51      214.04     11.06 o 
   3   7   2      112.77      123.16     11.06 o 
   4   7   2       54.66       65.87     17.94 o 
   5   7   2      313.61      283.83     22.03 o 
   6   7   2       34.32       40.71     20.65 o 
   7   7   2       30.28       46.37     16.46 o 
   8   7   2       50.59       67.40     22.96 o 
   9   7   2        7.46       -3.21     22.23 o 
  10   7   2        1.89       13.93     23.46 o 
  -9   8   2       50.09       63.76     15.48 o 
  -8   8   2      317.86      361.94     16.77 o 
  -7   8   2      162.46      176.20     14.74 o 
  -6   8   2        9.68       11.06     14.92 o 
  -5   8   2      154.13      166.51     12.09 o 
  -4   8   2        0.01        2.92     10.49 o 
  -3   8   2        4.40       15.40     11.99 o 
  -2   8   2      354.08      373.91      8.10 o 
  -1   8   2        1.81       -4.80      5.48 o 
   0   8   2      181.93      175.13      4.37 o 
   1   8   2       57.48       50.37      7.06 o 
   2   8   2      237.53      223.14      8.72 o 
   3   8   2        5.22        1.02     10.57 o 
   4   8   2       22.49       28.58     19.71 o 
   5   8   2      139.79      146.09     18.10 o 
   7   8   2        4.73       -7.23     18.05 o 
   8   8   2       15.18        6.34     21.74 o 
   9   8   2        8.64       23.86     23.43 o 
  -7   9   2       13.29       -6.10     13.33 o 
  -6   9   2       48.84       42.54     13.54 o 
  -5   9   2       22.08       22.89     12.47 o 
  -4   9   2        2.61       10.26     10.79 o 
  -3   9   2       18.39       28.06      9.66 o 
  -2   9   2        2.31       10.78      8.73 o 
  -1   9   2      181.00      174.34     19.82 o 
   0   9   2       16.95       31.02     11.63 o 
   1   9   2       40.32       33.59      8.20 o 
   2   9   2        0.07      221.17    147.92 o 
   3   9   2       56.95       63.93     11.25 o 
   4   9   2        0.00       13.89     11.39 o 
   5   9   2        0.19       -2.48     13.10 o 
   6   9   2        2.13       10.98     14.46 o 
  -4  10   2       19.01       16.35     20.21 o 
  -3  10   2      293.08      343.50     24.58 o 
  -2  10   2      109.61       87.13     21.72 o 
  -1  10   2       47.55       34.64     14.24 o 
   0  10   2        6.69       -1.06     14.14 o 
   1  10   2       89.98      104.09     15.18 o 
   2  10   2        0.01       -5.79     21.47 o 
   3  10   2       71.18       62.53     20.59 o 
 -15   0   3       17.91       50.02     17.50 o 
 -13   0   3      337.67      389.06     35.18 o 
 -11   0   3     1876.91     1818.82     20.25 o 
  -9   0   3      427.68      420.37     12.14 o 
  -7   0   3     2236.82     2288.69     23.54 o 
  -5   0   3    10194.61    10680.34    143.66 o 
  -3   0   3     7643.69     7507.33     65.99 o 
   1   0   3    39878.41    37081.95    364.20 o 
   3   0   3     5026.90     4697.00     58.43 o 
   5   0   3     9777.44    10736.46    113.94 o 
   7   0   3     1845.00     1836.61     54.06 o 
   9   0   3      885.01      825.48     25.55 o 
  11   0   3     1077.41      970.81     31.05 o 
  13   0   3       63.25       89.62     27.83 o 
 -15   1   3        3.99       16.99     13.45 o 
 -14   1   3       84.30       84.01     17.57 o 
 -13   1   3        0.57        9.83     10.19 o 
 -12   1   3      461.26      390.29     10.91 o 
 -11   1   3        1.63        8.28      9.56 o 
 -10   1   3       32.77       27.45      8.54 o 
  -9   1   3       25.57       38.32      5.77 o 
  -8   1   3        5.22        9.63      8.67 o 
  -7   1   3      207.85      247.41     12.62 o 
  -6   1   3        7.46        1.89      7.78 o 
  -5   1   3      276.20      274.51      6.46 o 
  -4   1   3     2874.19     2851.08     10.99 o 
  -3   1   3     3151.77     2970.59      9.74 o 
  -2   1   3    29795.21    29323.50    110.10 o 
  -1   1   3      684.84      716.63      6.09 o 
   0   1   3    26203.81    25393.18    180.44 o 
   1   1   3      728.12      796.85      4.14 o 
   2   1   3     1190.38     1192.54      7.96 o 
   3   1   3      953.01      912.45      6.64 o 
   4   1   3      107.80       97.17     10.55 o 
   5   1   3        1.07        2.94      6.45 o 
   6   1   3     7301.48     8124.15     82.53 o 
   7   1   3       14.15       31.01      8.21 o 
   8   1   3     1959.29     1915.92     37.83 o 
   9   1   3      241.36      253.21     24.55 o 
  10   1   3      765.76      821.82     49.82 o 
  11   1   3       42.92       34.24     15.71 o 
  12   1   3        4.02       15.50     23.65 o 
  13   1   3       15.54       27.77     35.67 o 
  14   1   3       17.86       41.26     24.04 o 
 -15   2   3        0.15       -1.76     14.44 o 
 -14   2   3       19.40       17.03     11.63 o 
 -13   2   3       71.69       85.49     11.09 o 
 -12   2   3       11.95       24.60     10.07 o 
 -11   2   3      231.30      251.18     14.17 o 
 -10   2   3      352.07      355.78     10.93 o 
  -9   2   3      702.17      697.09     23.24 o 
  -8   2   3      350.16      372.42     18.70 o 
  -7   2   3      255.84      222.80      6.36 o 
  -6   2   3     5080.39     5303.80     60.98 o 
  -5   2   3       41.08       30.60      5.85 o 
  -4   2   3     1291.35     1354.96      8.24 o 
  -3   2   3     1009.46      945.83      5.63 o 
  -2   2   3     1805.92     1820.91      6.81 o 
  -1   2   3    10600.03    10910.37     48.23 o 
   0   2   3    22714.08    21752.90    125.17 o 
   1   2   3     2536.68     2435.14     53.53 o 
   2   2   3      472.59      447.54      5.75 o 
   3   2   3     6040.77     5730.35     24.17 o 
   4   2   3     1103.62     1119.61      7.04 o 
   5   2   3     1528.88     1551.84     17.38 o 
   6   2   3     1334.31     1463.80     18.81 o 
   7   2   3       32.61       26.57      7.64 o 
   8   2   3       81.76       97.27     17.21 o 
   9   2   3      292.88      284.56     14.17 o 
  10   2   3      142.47      169.67     15.12 o 
  11   2   3      427.79      415.15     18.16 o 
  12   2   3       13.05       28.32     16.97 o 
  13   2   3      198.34      233.85     19.31 o 
  14   2   3        9.80       58.61     28.79 o 
 -14   3   3        0.09       11.88     19.98 o 
 -13   3   3      247.11      241.03     17.34 o 
 -12   3   3       15.51       27.43     14.52 o 
 -11   3   3        0.06       15.80     10.33 o 
 -10   3   3      167.95      174.97      9.98 o 
  -9   3   3      825.16      828.00     14.93 o 
  -8   3   3      599.67      661.45     13.01 o 
  -7   3   3      312.98      312.19     12.04 o 
  -6   3   3     3215.75     3144.84     41.84 o 
  -5   3   3      887.28      978.42      8.41 o 
  -4   3   3      587.04      545.70      5.41 o 
  -3   3   3       78.71       83.29      2.89 o 
  -2   3   3      498.23      460.89      3.57 o 
  -1   3   3     6602.85     6636.64     43.40 o 
   0   3   3     4052.89     4025.18     31.50 o 
   1   3   3      181.61      217.07      3.96 o 
   2   3   3     3963.74     3955.70     24.12 o 
   3   3   3     1089.95     1045.98     13.05 o 
   4   3   3     1165.07     1173.01      9.47 o 
   5   3   3      767.98      835.93     21.54 o 
   6   3   3      645.16      688.62     10.19 o 
   7   3   3      157.16      201.25      7.84 o 
   8   3   3      710.90      731.07     81.08 o 
  10   3   3      649.38      650.16     24.17 o 
  11   3   3       10.84       36.90     22.18 o 
  12   3   3       11.49       30.73     24.33 o 
  13   3   3       13.63       58.07     25.31 o 
 -14   4   3        0.21       39.33     21.51 o 
 -13   4   3      167.96      198.77     13.28 o 
 -12   4   3      110.15       90.79     12.38 o 
 -11   4   3       39.77       51.51      9.81 o 
 -10   4   3       42.21       36.18     17.66 o 
  -9   4   3      404.02      401.89     12.10 o 
  -8   4   3        4.84        6.29      7.65 o 
  -7   4   3      270.79      278.25     11.44 o 
  -6   4   3      710.81      726.42      9.15 o 
  -5   4   3       83.57      116.32      5.15 o 
  -4   4   3        2.29        2.93      2.56 o 
  -3   4   3      325.02      305.21      3.40 o 
  -2   4   3      439.26      469.34      4.30 o 
  -1   4   3     3280.00     3249.58     27.45 o 
   0   4   3      555.71      591.88      6.88 o 
   1   4   3     1221.67     1103.61     16.18 o 
   2   4   3     2123.62     2203.23     10.20 o 
   3   4   3     2636.61     2609.54     44.60 o 
   4   4   3      449.13      428.01     13.95 o 
   5   4   3      617.52      626.90     16.04 o 
   6   4   3       89.86      109.50      5.54 o 
   7   4   3      110.09      116.07      7.32 o 
   8   4   3     1229.58     1175.82     13.94 o 
   9   4   3       29.74       79.11     12.02 o 
  10   4   3      264.18      283.65     38.06 o 
  11   4   3      146.10      125.77     20.98 o 
  12   4   3        3.37        6.67     25.04 o 
  13   4   3       65.16       85.89     26.75 o 
 -13   5   3       38.55       61.29     15.98 o 
 -12   5   3       24.62       16.02      9.16 o 
 -11   5   3      106.95      108.56     16.75 o 
 -10   5   3        8.70       19.30      8.06 o 
  -9   5   3       13.01       16.18      7.17 o 
  -8   5   3      388.25      379.36      7.60 o 
  -7   5   3       69.60       56.03      4.56 o 
  -6   5   3     1598.99     1586.23     29.81 o 
  -5   5   3      198.69      207.43     10.22 o 
  -4   5   3     2670.95     2664.36     13.32 o 
  -3   5   3       52.84       54.28      5.93 o 
  -2   5   3      218.06      170.18      6.12 o 
  -1   5   3       88.56       71.68      3.62 o 
   0   5   3      283.10      295.91      4.62 o 
   1   5   3      212.45      219.55     16.09 o 
   2   5   3        8.47       28.48     14.35 o 
   3   5   3      131.67      119.16      9.55 o 
   4   5   3      243.75      218.00      4.50 o 
   5   5   3     1274.23     1177.33     31.48 o 
   6   5   3     1092.40     1114.27     41.82 o 
   7   5   3       17.36       23.72      4.35 o 
   8   5   3     1170.25     1216.45     20.60 o 
   9   5   3      272.70      274.49      7.59 o 
  12   5   3       95.05      101.43     23.67 o 
 -12   6   3       25.79       22.18     15.86 o 
 -11   6   3       82.66       62.37     16.57 o 
 -10   6   3        5.52       23.91     21.55 o 
  -9   6   3      427.20      435.40     26.14 o 
  -8   6   3      145.70      135.34     12.88 o 
  -7   6   3      677.43      692.45     15.49 o 
  -6   6   3       45.23       30.38      7.52 o 
  -5   6   3      594.84      589.64     17.42 o 
  -4   6   3      371.68      362.72     11.21 o 
  -3   6   3        0.85        7.69      8.29 o 
  -2   6   3     1118.63     1102.80      8.24 o 
  -1   6   3        0.75        1.24      3.59 o 
   0   6   3        4.42        4.79      3.54 o 
   1   6   3       33.77       20.61      5.10 o 
   2   6   3        0.41       -1.14      8.04 o 
   3   6   3     1498.52     1578.66     60.88 o 
   4   6   3       28.36       45.69     12.57 o 
   5   6   3     1055.31     1094.72     26.34 o 
   6   6   3      673.76      607.86     17.88 o 
   7   6   3      162.29      142.07      6.67 o 
   8   6   3      220.36      213.30     21.41 o 
   9   6   3       22.59       51.06     21.88 o 
  10   6   3       37.35       31.76     22.58 o 
  11   6   3       31.86       -6.15     26.29 o 
 -11   7   3       79.03       79.09     26.73 o 
 -10   7   3      121.68      140.88     14.52 o 
  -9   7   3       83.50       74.36      8.64 o 
  -8   7   3      614.18      630.94     12.39 o 
  -7   7   3       70.48       86.16     12.18 o 
  -6   7   3      285.54      326.54      9.91 o 
  -5   7   3      388.15      380.53      9.49 o 
  -4   7   3      177.92      202.65     10.60 o 
  -3   7   3       45.39       38.14      6.06 o 
  -2   7   3      331.55      335.67      8.82 o 
  -1   7   3       16.18       19.97      2.88 o 
   0   7   3       55.83       55.89      6.13 o 
   1   7   3       26.93       36.83      4.26 o 
   2   7   3      573.87      611.31     29.96 o 
   3   7   3       67.35       52.11     15.33 o 
   4   7   3       30.39        2.88     18.43 o 
   5   7   3        0.77       -9.43     19.94 o 
   6   7   3      100.36       78.14     20.51 o 
   7   7   3        0.25        9.22     16.73 o 
   8   7   3      169.42      147.18     23.16 o 
   9   7   3       79.16       82.63     23.77 o 
  10   7   3       61.59      102.37     25.01 o 
  -9   8   3      178.53      192.92     20.59 o 
  -8   8   3       53.80       58.90     14.79 o 
  -7   8   3       46.59       30.81      9.85 o 
  -6   8   3        8.85        3.19     11.04 o 
  -5   8   3       23.82       10.98      8.47 o 
  -4   8   3       17.47       36.80     11.16 o 
  -3   8   3      115.92      142.14     11.38 o 
  -2   8   3       38.07       58.03      6.68 o 
  -1   8   3       51.19       43.88      2.38 o 
   0   8   3        0.89       -0.95      3.48 o 
   1   8   3       27.76       30.36      8.49 o 
   2   8   3       16.61       11.45     18.79 o 
   3   8   3       27.80       11.29     20.04 o 
   4   8   3       14.75       17.68     19.95 o 
   5   8   3       86.89      116.71     18.80 o 
   6   8   3       41.61       22.18     22.05 o 
   7   8   3       15.80        2.16     17.82 o 
   8   8   3        6.26        6.60     21.05 o 
  -7   9   3       18.87        9.01     14.41 o 
  -6   9   3       22.09       28.56     13.32 o 
  -5   9   3       47.80       94.86     12.21 o 
  -4   9   3      149.44      148.28     12.25 o 
  -3   9   3       36.59       33.09     12.64 o 
  -2   9   3      182.03      189.56     13.58 o 
  -1   9   3       33.83       27.44     16.51 o 
   0   9   3       92.63       78.13     13.64 o 
   1   9   3        0.89        0.35      8.66 o 
   2   9   3        1.96       14.58      9.90 o 
   3   9   3       16.83       16.09     11.35 o 
   4   9   3       14.20       51.99     11.63 o 
   5   9   3       22.27       46.14     16.52 o 
   6   9   3        4.87       12.00     24.47 o 
  -3  10   3       28.17       37.98     19.92 o 
  -2  10   3       84.05       65.85     19.24 o 
  -1  10   3       10.38       15.28     13.55 o 
   0  10   3        6.36       -3.02     19.09 o 
   1  10   3       24.29       17.12     13.33 o 
   2  10   3       15.48       11.20     19.20 o 
 -14   0   4      195.08      195.27     15.45 o 
 -12   0   4      409.06      446.16     17.04 o 
 -10   0   4      212.16      204.15     13.44 o 
  -8   0   4      299.76      320.73     15.98 o 
  -6   0   4       63.37       74.71     11.36 o 
  -4   0   4      230.66      241.64      7.76 o 
  -2   0   4     1162.87     1110.76     15.30 o 
   0   0   4      340.51      296.56     13.80 o 
   2   0   4     6542.04     6503.72    100.74 o 
   4   0   4     1898.23     1907.25     10.74 o 
   6   0   4        7.12       33.73     10.44 o 
   8   0   4      494.03      533.70     20.01 o 
  10   0   4       25.10        6.59     18.50 o 
  12   0   4       13.69       -6.77     23.01 o 
  14   0   4       17.25       14.35     26.88 o 
 -15   1   4      152.64      166.27     11.96 o 
 -14   1   4        5.73       11.20     10.74 o 
 -13   1   4       19.86       19.18      9.81 o 
 -12   1   4      138.65      122.16      9.98 o 
 -11   1   4       90.44       86.54      9.64 o 
 -10   1   4     1327.44     1296.42     12.81 o 
  -9   1   4      806.73      857.83     20.24 o 
  -8   1   4       15.55        5.28      7.52 o 
  -7   1   4     1913.50     1936.94     42.05 o 
  -6   1   4     1394.34     1406.19     10.86 o 
  -5   1   4     2247.57     2118.97     11.57 o 
  -4   1   4       37.02       50.14      4.85 o 
  -3   1   4      705.04      655.27      4.75 o 
  -2   1   4     7459.09     7375.57     44.54 o 
  -1   1   4      797.45      843.66      7.71 o 
   0   1   4      987.73     1042.98      8.57 o 
   1   1   4      515.15      478.72      4.22 o 
   2   1   4       36.24       43.91      3.08 o 
   3   1   4        3.27       -2.22      3.69 o 
   4   1   4       22.76       37.28      6.23 o 
   5   1   4      323.02      334.62      5.57 o 
   6   1   4        0.17        9.10      7.84 o 
   7   1   4        0.18       12.65      6.96 o 
   8   1   4       55.60       82.93     13.73 o 
   9   1   4       18.04       57.16     13.18 o 
  10   1   4       45.64       59.65     28.50 o 
  11   1   4      183.75      165.51     17.65 o 
  12   1   4       56.15       27.83     16.22 o 
  13   1   4       12.90       21.56     22.19 o 
  14   1   4        0.00        7.72     17.81 o 
 -15   2   4        0.03       -0.04     18.80 o 
 -14   2   4       83.13      103.18     12.84 o 
 -13   2   4       19.34       12.96     13.10 o 
 -12   2   4       27.96       22.59     11.69 o 
 -11   2   4      811.62      786.01     22.06 o 
 -10   2   4      667.75      665.12     16.22 o 
  -9   2   4        4.74       19.08      8.44 o 
  -8   2   4     1109.43     1165.61     34.08 o 
  -7   2   4      245.15      301.04      7.17 o 
  -6   2   4       56.97       71.93      7.22 o 
  -5   2   4     2234.48     2334.04      9.76 o 
  -4   2   4      625.89      758.32      5.94 o 
  -3   2   4     4659.64     4837.41     38.38 o 
  -2   2   4      730.42      620.49      6.97 o 
  -1   2   4     9534.35     9832.68     49.83 o 
   0   2   4    69684.27    66919.21    485.78 o 
   1   2   4     1459.23     1471.24      7.36 o 
   2   2   4     1066.09     1033.14      9.09 o 
   3   2   4       19.42       20.36      4.80 o 
   4   2   4     2668.18     2641.56     12.45 o 
   5   2   4      200.95      234.21      5.42 o 
   6   2   4      434.14      482.70      6.92 o 
   7   2   4       20.92       44.09      6.13 o 
   8   2   4        2.78       -0.23      8.92 o 
   9   2   4      109.46       80.31     13.35 o 
  10   2   4      237.04      247.59     11.53 o 
  11   2   4       73.63       89.58     28.95 o 
  12   2   4      111.84      150.02     16.14 o 
  13   2   4        2.16       13.59     16.25 o 
 -15   3   4       41.67       46.71     12.32 o 
 -14   3   4       65.61       33.80     13.62 o 
 -13   3   4      116.19      108.27     11.05 o 
 -12   3   4        1.89       16.82     12.55 o 
 -11   3   4      729.59      681.25     12.28 o 
 -10   3   4        0.87        0.07      9.12 o 
  -9   3   4       90.68      102.71     11.64 o 
  -8   3   4       14.07       24.74      5.83 o 
  -7   3   4       40.04       76.37      5.48 o 
  -6   3   4      394.70      444.80      8.76 o 
  -5   3   4     9514.36    10068.94     81.91 o 
  -4   3   4       32.80       51.47      3.51 o 
  -3   3   4     1612.75     1503.39      6.50 o 
  -2   3   4     3622.87     3607.39     14.37 o 
  -1   3   4      156.06      145.83      3.63 o 
   0   3   4     1911.04     1882.13      8.78 o 
   1   3   4      743.61      805.51     10.09 o 
   2   3   4     4641.24     4781.81     48.25 o 
   3   3   4     1098.78     1080.58     17.31 o 
   4   3   4      483.46      507.21      9.93 o 
   5   3   4     1580.11     1566.04     23.14 o 
   6   3   4       73.17       82.67      4.57 o 
   7   3   4      227.28      260.40     15.71 o 
   8   3   4        0.31       20.56      9.00 o 
   9   3   4       63.78       85.60     33.38 o 
  10   3   4        0.46       57.38     15.24 o 
  11   3   4       10.12        9.48     20.34 o 
  12   3   4       94.18      101.34     25.16 o 
  13   3   4        9.10       18.21     26.18 o 
 -14   4   4       64.00       95.64     14.86 o 
 -13   4   4       52.10       34.61     10.52 o 
 -12   4   4      116.23      138.71     10.82 o 
 -11   4   4      142.38      121.18      9.63 o 
 -10   4   4      443.14      430.12     15.82 o 
  -9   4   4      122.93      141.34      8.80 o 
  -8   4   4      273.36      289.12     11.18 o 
  -7   4   4      443.60      434.18      6.36 o 
  -6   4   4       24.65       16.00      4.62 o 
  -5   4   4      705.93      701.59      6.10 o 
  -4   4   4       13.58       13.31      2.74 o 
  -3   4   4     4026.30     4110.57     33.05 o 
  -2   4   4     1130.57     1106.30      9.79 o 
  -1   4   4     1024.75      976.71      6.10 o 
   0   4   4      789.57      765.41      5.39 o 
   1   4   4        3.11       15.55      3.81 o 
   2   4   4     5456.96     5538.55     57.61 o 
   3   4   4     1300.72     1268.42     43.58 o 
   4   4   4     2488.76     2438.44     64.51 o 
   5   4   4       88.45       94.32      2.89 o 
   6   4   4      195.67      191.94      4.99 o 
   7   4   4      275.15      243.78      6.38 o 
   8   4   4      256.47      253.93     10.30 o 
   9   4   4       64.89       73.40      8.56 o 
  10   4   4        8.30       27.25      9.15 o 
  12   4   4        0.31        0.77     24.24 o 
 -13   5   4       35.13       41.09     15.85 o 
 -12   5   4       30.13       32.59      9.29 o 
 -11   5   4      209.49      225.19     21.70 o 
 -10   5   4       24.04       12.58      7.38 o 
  -9   5   4      396.82      407.98     15.99 o 
  -8   5   4     1280.33     1232.34     31.00 o 
  -7   5   4      545.88      574.27     10.57 o 
  -6   5   4      141.51      118.02      4.82 o 
  -5   5   4      447.07      425.32     14.83 o 
  -4   5   4      398.36      368.13     10.03 o 
  -3   5   4      504.51      464.37      9.74 o 
  -2   5   4        5.66       10.65      5.48 o 
  -1   5   4        0.48       -0.53      3.41 o 
   0   5   4      352.81      371.04      8.30 o 
   1   5   4      325.97      443.84     51.71 o 
   2   5   4       38.38       35.16      4.83 o 
   3   5   4      315.10      263.93     32.39 o 
   4   5   4      182.02      156.39     11.17 o 
   5   5   4       85.98       82.26      8.88 o 
   6   5   4      824.73      802.12     25.23 o 
   7   5   4      129.87      116.92      3.80 o 
   8   5   4        2.54        3.62      7.88 o 
   9   5   4        0.73        3.98      6.89 o 
  11   5   4       60.82       58.22     23.90 o 
 -12   6   4       87.56       96.97     21.39 o 
 -11   6   4       11.25       -3.47     15.84 o 
 -10   6   4       27.63       36.61      6.02 o 
  -9   6   4       24.82       17.61      7.15 o 
  -8   6   4       30.57       30.23      3.02 o 
  -7   6   4      162.87      157.16     12.87 o 
  -6   6   4       13.98        5.64      7.80 o 
  -5   6   4      196.80      196.96      7.89 o 
  -4   6   4      480.20      480.89     12.46 o 
  -3   6   4       21.69       40.60      7.00 o 
  -2   6   4      267.96      265.40      3.97 o 
  -1   6   4       61.29       60.95      3.85 o 
   0   6   4      344.68      315.59      8.33 o 
   1   6   4       59.00       60.14      4.80 o 
   2   6   4       17.70       28.97      9.98 o 
   3   6   4       53.19       54.23      5.92 o 
   4   6   4        2.11        5.46      5.60 o 
   5   6   4      257.38      229.89      5.14 o 
   6   6   4        0.44        3.27      4.91 o 
   7   6   4      164.00      172.13      6.93 o 
   8   6   4      127.84      119.86     20.94 o 
   9   6   4      525.63      524.79     26.18 o 
  10   6   4      130.46      151.08     23.93 o 
 -11   7   4        2.89       21.71     20.15 o 
 -10   7   4        9.27        9.51     20.38 o 
  -9   7   4        1.18       34.55     17.35 o 
  -8   7   4       51.91       43.13      8.48 o 
  -7   7   4       37.68       36.70      8.19 o 
  -6   7   4        3.78       11.57      7.88 o 
  -5   7   4      293.94      282.04     16.03 o 
  -4   7   4        1.84       16.31      7.77 o 
  -3   7   4       23.55       21.51      6.13 o 
  -2   7   4       11.04        9.30      2.44 o 
  -1   7   4       46.97       48.37      4.84 o 
   0   7   4      164.58      159.34      7.06 o 
   1   7   4        3.31        1.87      4.11 o 
   2   7   4        7.19        4.29     14.04 o 
   3   7   4      427.71      440.21     21.66 o 
   4   7   4       42.16       42.62     18.56 o 
   5   7   4        3.90       -1.29     19.73 o 
   6   7   4       87.51       36.41     21.03 o 
   7   7   4      108.26      106.75     17.66 o 
   8   7   4       14.29       -0.77     22.19 o 
   9   7   4      107.36      110.52     24.21 o 
  10   7   4       81.44      106.14     25.42 o 
 -10   8   4        0.02       18.17     15.14 o 
  -9   8   4      115.58      115.00     22.02 o 
  -8   8   4      155.88      148.90     14.75 o 
  -7   8   4       93.00      105.16     16.30 o 
  -6   8   4       51.23       30.59      8.89 o 
  -5   8   4        4.22        0.21      9.32 o 
  -4   8   4      133.73      123.36      7.48 o 
  -3   8   4      491.52      511.87      8.45 o 
  -2   8   4        7.25        6.73     12.14 o 
  -1   8   4      103.95       98.15      3.25 o 
   0   8   4        0.86        0.38      4.46 o 
   1   8   4       18.83        8.23      8.80 o 
   2   8   4       34.42       23.06      8.47 o 
   3   8   4       30.62       13.86     16.00 o 
   4   8   4        0.51       -8.72     19.90 o 
   5   8   4       42.29       32.60     20.44 o 
   6   8   4       15.76       -4.42     20.88 o 
   7   8   4       61.25       58.62     19.71 o 
   8   8   4        0.23       24.19     22.31 o 
  -7   9   4       36.97       37.66     14.15 o 
  -6   9   4       21.00       22.06     12.46 o 
  -5   9   4       22.73       46.15     11.98 o 
  -4   9   4       17.39       25.30     14.88 o 
  -3   9   4      266.80      261.88     11.46 o 
  -2   9   4       14.15        0.56      8.51 o 
  -1   9   4        5.90       -4.36     17.76 o 
   0   9   4        0.22        6.35     12.57 o 
   1   9   4        3.40        4.83      8.91 o 
   2   9   4       93.03      109.98     12.62 o 
   3   9   4        7.74        3.42     18.30 o 
   4   9   4        4.26       28.39     21.21 o 
   5   9   4       10.20       18.24     23.71 o 
   6   9   4       35.02       44.60     24.44 o 
  -3  10   4        3.18        4.89     18.98 o 
  -2  10   4       46.77       71.88     21.09 o 
  -1  10   4        0.53        4.85     14.20 o 
   0  10   4       10.41       13.75     14.30 o 
   1  10   4       23.72       42.03     14.73 o 
 -15   0   5        3.78       14.25     17.47 o 
 -13   0   5      194.84      187.16     14.99 o 
 -11   0   5     1496.37     1359.12     51.75 o 
  -9   0   5      296.72      308.93     10.08 o 
  -7   0   5       80.83      101.43      9.52 o 
  -5   0   5     1515.89     1596.93     10.26 o 
  -3   0   5       31.94       58.15      6.50 o 
  -1   0   5       47.80       72.14      9.74 o 
   1   0   5      124.47      119.29      3.72 o 
   3   0   5      583.50      581.01      6.75 o 
   5   0   5      824.66      804.09      9.23 o 
   7   0   5      108.24      132.52      9.26 o 
   9   0   5      766.34      795.62     26.28 o 
  11   0   5      282.94      228.40     22.67 o 
  13   0   5      195.76      174.80     24.42 o 
 -15   1   5        0.05       11.51     11.90 o 
 -14   1   5        0.91       15.64     11.80 o 
 -13   1   5        3.88        8.83      9.63 o 
 -12   1   5      440.97      412.66     12.95 o 
 -11   1   5      194.59      188.81     10.21 o 
 -10   1   5     1995.83     1859.67     14.07 o 
  -9   1   5      818.47      774.69     11.23 o 
  -8   1   5     1802.88     1775.60     33.11 o 
  -7   1   5      488.64      474.03      7.94 o 
  -6   1   5     2281.67     2466.30     17.50 o 
  -5   1   5      195.74      201.58      5.72 o 
  -4   1   5      225.35      249.18      4.23 o 
  -3   1   5     1764.99     1836.53     16.71 o 
  -2   1   5      612.20      583.79      4.11 o 
  -1   1   5     3560.78     3425.81     26.30 o 
   0   1   5    14294.23    13730.87     97.52 o 
   1   1   5     1672.39     1632.29      9.44 o 
   2   1   5     1641.82     1664.13      5.25 o 
   3   1   5      109.70      119.01      3.64 o 
   4   1   5      717.78      748.45      7.45 o 
   5   1   5     1861.89     1903.56     19.50 o 
   6   1   5       37.27       55.71      6.55 o 
   7   1   5       57.30       60.41      6.72 o 
   8   1   5      738.61      730.52     16.61 o 
   9   1   5      114.63      131.17     10.92 o 
  10   1   5      358.36      403.79     16.83 o 
  11   1   5      464.11      435.06     17.37 o 
  12   1   5       41.23       27.57     24.57 o 
  13   1   5       13.42       29.35     19.35 o 
 -15   2   5       32.56       36.96     13.27 o 
 -14   2   5        8.42        7.86     12.80 o 
 -13   2   5       13.29       12.06     11.45 o 
 -12   2   5       98.55      105.82     11.49 o 
 -11   2   5     1153.36     1066.65     17.27 o 
 -10   2   5       30.91       12.39     14.36 o 
  -9   2   5      208.60      197.80     10.60 o 
  -8   2   5       36.34       35.96      7.22 o 
  -7   2   5     1287.94     1348.61     16.48 o 
  -6   2   5     1440.96     1581.61      9.21 o 
  -5   2   5      649.66      738.80      5.98 o 
  -4   2   5        0.06       -1.93      4.17 o 
  -3   2   5     1947.47     1979.10     13.84 o 
  -2   2   5    23910.74    24104.45    131.79 o 
  -1   2   5     6205.78     6188.61     37.06 o 
   0   2   5      304.63      285.67      5.16 o 
   1   2   5      683.82      714.38      4.16 o 
   2   2   5      411.71      449.23      4.13 o 
   3   2   5      817.99      802.01      5.33 o 
   4   2   5       31.23       56.28      3.90 o 
   5   2   5       12.11       24.36      4.71 o 
   6   2   5      885.62      813.14     14.56 o 
   7   2   5     1046.91     1067.50     22.52 o 
   8   2   5      289.58      261.21     12.34 o 
   9   2   5      251.54      280.00     11.34 o 
  10   2   5       39.67       50.87      9.94 o 
  11   2   5      318.81      322.37     16.66 o 
  12   2   5        1.53       28.76     22.52 o 
  13   2   5       61.14       70.47     16.35 o 
 -15   3   5        0.01        5.65     15.30 o 
 -14   3   5        7.01       20.18     13.94 o 
 -13   3   5        2.82        2.69     15.98 o 
 -12   3   5      148.05      160.16     13.53 o 
 -11   3   5      813.71      771.52     13.09 o 
 -10   3   5        3.41        9.55      9.39 o 
  -9   3   5       65.41       38.71      8.09 o 
  -8   3   5      586.65      625.56     11.43 o 
  -7   3   5       27.56       28.17      5.23 o 
  -6   3   5       42.42       37.01      4.62 o 
  -5   3   5      864.11      986.58      6.19 o 
  -4   3   5     2764.58     2953.94     12.62 o 
  -3   3   5       34.69       33.87      3.37 o 
  -2   3   5      929.26      924.87      5.03 o 
  -1   3   5      378.02      424.70      4.48 o 
   0   3   5     1454.00     1315.48      8.66 o 
   1   3   5      355.87      378.29      5.58 o 
   2   3   5      229.43      266.53      5.53 o 
   3   3   5        2.94        3.15      5.38 o 
   4   3   5      410.69      382.28      5.58 o 
   5   3   5       34.69       32.74      4.09 o 
   6   3   5      790.79      829.99     10.62 o 
   7   3   5       70.94       85.46      6.23 o 
   8   3   5       82.51       62.75      9.10 o 
   9   3   5       21.85       15.36     13.97 o 
  10   3   5      107.53      129.51     17.93 o 
  11   3   5        1.21       10.92     19.12 o 
  12   3   5       91.08      130.90     25.62 o 
  13   3   5        0.43       33.19     26.95 o 
 -14   4   5      137.52      114.11     15.05 o 
 -13   4   5       72.76       62.13     10.85 o 
 -12   4   5       90.58      101.12     15.20 o 
 -11   4   5       33.31       33.77      8.75 o 
 -10   4   5        2.26       -0.72     13.57 o 
  -9   4   5       38.25       34.44      7.93 o 
  -8   4   5       73.43       85.79     11.30 o 
  -7   4   5        1.92       13.85      5.63 o 
  -6   4   5      198.70      195.66      5.40 o 
  -5   4   5      668.74      642.96      5.21 o 
  -4   4   5      516.06      502.55      4.67 o 
  -3   4   5     1014.68     1075.13      6.37 o 
  -2   4   5       45.25       47.67      3.87 o 
  -1   4   5     2252.62     2268.81     12.38 o 
   0   4   5     1471.44     1439.09      6.99 o 
   1   4   5       61.74       59.57      4.09 o 
   2   4   5        0.62       11.36      4.84 o 
   3   4   5      730.81      783.18     21.14 o 
   4   4   5       26.82       38.94      4.98 o 
   5   4   5     1438.92     1417.84     20.18 o 
   6   4   5        4.03        7.43      6.77 o 
   7   4   5        0.36       16.25      9.78 o 
   8   4   5       35.86       30.16     14.07 o 
   9   4   5      122.51      111.68     10.36 o 
  10   4   5       29.56       26.11     10.98 o 
  12   4   5        0.50       -3.61     24.88 o 
 -13   5   5        8.76       21.11     14.65 o 
 -12   5   5       38.14       33.81     10.57 o 
 -11   5   5       65.94       51.17     15.44 o 
 -10   5   5       18.23       10.14      7.45 o 
  -9   5   5      712.11      681.66     11.96 o 
  -8   5   5        2.01        2.22      6.38 o 
  -7   5   5       54.04       55.51      6.80 o 
  -6   5   5        4.29       -0.83      3.90 o 
  -5   5   5       18.43        7.54      3.72 o 
  -4   5   5      174.01      153.11      4.19 o 
  -3   5   5       29.61       39.62      3.97 o 
  -2   5   5      423.19      429.01      7.56 o 
  -1   5   5       14.70       17.95      4.02 o 
   0   5   5       49.81       50.89      2.90 o 
   1   5   5       80.47       58.18      4.39 o 
   2   5   5      130.62      139.22     13.78 o 
   3   5   5       14.64       14.51      4.95 o 
   4   5   5      260.24      254.77      8.07 o 
   5   5   5      357.54      333.47      8.58 o 
   6   5   5       21.37       35.25      6.88 o 
   7   5   5      469.56      410.65      9.38 o 
   8   5   5       26.86       27.89      5.43 o 
   9   5   5       57.88      106.46     21.15 o 
  10   5   5      119.27       98.26     24.98 o 
  11   5   5       88.63       41.83     24.58 o 
 -12   6   5       77.30       64.11     17.77 o 
 -10   6   5       49.57       49.54      6.05 o 
  -9   6   5        3.23        1.39      4.63 o 
  -8   6   5       40.79       31.43      5.09 o 
  -7   6   5      321.81      345.06     13.30 o 
  -6   6   5       34.74       18.72      7.42 o 
  -5   6   5      292.21      272.12      9.76 o 
  -4   6   5       16.46       26.48      6.92 o 
  -3   6   5        2.33        6.77      3.24 o 
  -2   6   5       88.06       88.24      4.05 o 
  -1   6   5       60.40       59.04      3.98 o 
   0   6   5      126.30      116.69      4.53 o 
   1   6   5       47.79       37.30      3.91 o 
   2   6   5       16.23       18.72      4.98 o 
   3   6   5      248.95      225.93      6.06 o 
   4   6   5       34.86       59.69      8.35 o 
   5   6   5      648.34      642.09     24.64 o 
   6   6   5       10.46        5.56      5.98 o 
   7   6   5      641.08      663.44     15.17 o 
   8   6   5       10.46       19.86     21.42 o 
   9   6   5       89.90      136.32     22.80 o 
  10   6   5       79.42       90.16     23.99 o 
 -11   7   5       40.43       24.90     16.48 o 
 -10   7   5       29.98       24.22     14.76 o 
  -9   7   5      270.24      248.21     25.73 o 
  -8   7   5       11.58        6.14      8.62 o 
  -7   7   5      282.25      297.56      9.82 o 
  -6   7   5      117.98       80.80     12.07 o 
  -5   7   5      237.14      264.48     12.98 o 
  -4   7   5      366.57      386.33      9.60 o 
  -3   7   5      115.91      103.06     11.52 o 
  -2   7   5      377.05      361.76      5.01 o 
  -1   7   5       60.13       76.90      5.84 o 
   0   7   5       91.57       98.69      7.85 o 
   1   7   5      337.22      342.61      6.72 o 
   2   7   5       57.01       73.50     19.91 o 
   3   7   5     1016.39      979.56     23.94 o 
   4   7   5       34.83       35.80     14.32 o 
   7   7   5       37.19       30.21     20.28 o 
   8   7   5        0.00        3.60     22.64 o 
   9   7   5      121.68      154.64     24.22 o 
 -10   8   5        4.78        2.00     20.85 o 
  -9   8   5        0.51        8.13     21.18 o 
  -8   8   5       60.74       60.08     15.20 o 
  -7   8   5        3.95       10.77     15.34 o 
  -6   8   5      377.52      411.60     17.73 o 
  -5   8   5       12.47       15.93     11.70 o 
  -4   8   5       37.26       51.80      7.30 o 
  -3   8   5      933.00      940.94      9.76 o 
  -2   8   5      103.87       82.25      8.48 o 
  -1   8   5       41.78       47.07      5.53 o 
   0   8   5        6.24        7.78      4.72 o 
   1   8   5      232.98      223.76      5.69 o 
   2   8   5       22.40       24.31     16.50 o 
   3   8   5       33.64       17.57     19.73 o 
   4   8   5       11.29       11.23     15.71 o 
   6   8   5       32.92        4.85     17.44 o 
   7   8   5        0.34        5.03     22.47 o 
   8   8   5        6.14       -8.79     24.53 o 
  -7   9   5        6.38        8.73     13.34 o 
  -6   9   5        6.21       13.46     12.22 o 
  -5   9   5       50.74       69.91     18.47 o 
  -4   9   5        2.73       24.35     12.90 o 
  -3   9   5      229.17      279.56     24.85 o 
  -2   9   5      409.15      393.72     10.69 o 
  -1   9   5       34.36       33.42     17.47 o 
   0   9   5       27.63       19.77     13.11 o 
   1   9   5       11.59       35.54     22.00 o 
   2   9   5       99.23       87.06     18.50 o 
   3   9   5       67.88       99.15     21.57 o 
   4   9   5        0.07        1.43     22.85 o 
   5   9   5       87.68      113.32     23.61 o 
  -3  10   5       27.43       15.14     19.82 o 
  -2  10   5      213.75      236.70     21.55 o 
  -1  10   5        0.15       -0.20     13.75 o 
   0  10   5       53.99       43.22     15.14 o 
   1  10   5        9.93        1.56     14.56 o 
 -14   0   6      205.45      192.51     26.53 o 
 -12   0   6       15.32        1.26     15.23 o 
 -10   0   6     2161.49     2198.89     20.75 o 
  -8   0   6        1.56        1.95      7.37 o 
  -6   0   6        1.90       20.89      7.03 o 
  -4   0   6       42.24       60.14      5.82 o 
  -2   0   6       18.38        4.66      9.72 o 
   0   0   6      285.17      258.63      5.67 o 
   2   0   6       84.91       91.29      4.02 o 
   4   0   6     2088.70     1825.86     11.14 o 
   6   0   6      931.65      948.12     12.82 o 
   8   0   6      192.33      193.47     16.52 o 
  12   0   6       16.58       12.45     21.33 o 
 -15   1   6      135.25      158.13     12.31 o 
 -14   1   6       55.10       48.98     10.98 o 
 -13   1   6      454.87      463.12     16.03 o 
 -12   1   6      207.12      198.01     10.48 o 
 -11   1   6      938.73      877.69     12.22 o 
 -10   1   6      563.14      563.80     10.25 o 
  -9   1   6      449.17      475.72     12.02 o 
  -8   1   6        5.38       12.14      6.86 o 
  -7   1   6      584.09      609.09      9.97 o 
  -6   1   6      734.24      783.10     10.01 o 
  -5   1   6     4529.41     4478.98     14.45 o 
  -4   1   6        0.01        0.03      3.93 o 
  -3   1   6     7041.48     6822.30     45.42 o 
  -2   1   6      165.44      168.37     13.10 o 
  -1   1   6     4169.76     3941.83     26.44 o 
   0   1   6     1397.43     1404.73      8.20 o 
   1   1   6     1197.42     1353.22      4.53 o 
   2   1   6     1519.27     1556.55      5.35 o 
   3   1   6       60.47       75.30      3.71 o 
   4   1   6      200.96      179.80      6.57 o 
   5   1   6      141.95      175.64      5.36 o 
   6   1   6       27.39       36.49      5.75 o 
   7   1   6      834.30      796.27     13.73 o 
   8   1   6        1.34       20.16     10.09 o 
   9   1   6      671.80      717.21     21.14 o 
  10   1   6        2.74       38.90     29.57 o 
  11   1   6      686.61      626.68     17.75 o 
  12   1   6      192.84      143.81     18.39 o 
  13   1   6       10.64       13.97     22.25 o 
 -15   2   6        6.56       28.96     12.82 o 
 -14   2   6        3.74       19.31     22.31 o 
 -13   2   6        0.33       -5.62     11.61 o 
 -12   2   6      549.26      552.46     16.87 o 
 -11   2   6      111.89      113.38     11.20 o 
 -10   2   6      753.49      712.31     12.08 o 
  -9   2   6       41.93       37.24     10.65 o 
  -8   2   6     1969.50     2093.18     49.11 o 
  -7   2   6      442.75      442.20      7.29 o 
  -6   2   6     1209.67     1114.38      7.29 o 
  -5   2   6      378.31      377.76      4.85 o 
  -4   2   6       37.00       49.80      3.87 o 
  -3   2   6     1612.40     1658.32     10.24 o 
  -2   2   6     4506.14     4406.84     15.53 o 
  -1   2   6    18666.03    18650.34     63.81 o 
   0   2   6        8.31        2.37      3.03 o 
   1   2   6       71.83       83.92      3.13 o 
   2   2   6     3511.83     3569.80     16.41 o 
   3   2   6      295.16      312.10      4.20 o 
   4   2   6     2934.61     2995.40     35.99 o 
   5   2   6      772.91      900.73      6.58 o 
   6   2   6      283.25      333.54      5.93 o 
   7   2   6       10.66       14.90      6.67 o 
   8   2   6     1122.05     1101.08     11.47 o 
   9   2   6        9.62        5.16     13.77 o 
  10   2   6      200.05      183.84     10.96 o 
  11   2   6        5.72       68.45     15.82 o 
  12   2   6       56.80       86.80     16.78 o 
  13   2   6        0.29       30.63     16.86 o 
 -15   3   6       80.81       84.83     12.68 o 
 -14   3   6        0.03       -1.00     13.85 o 
 -13   3   6       92.30       86.91     11.50 o 
 -12   3   6       19.75       24.90     15.26 o 
 -11   3   6        5.73       14.07     12.07 o 
 -10   3   6      146.71      132.90      9.33 o 
  -9   3   6       97.22       86.71      9.07 o 
  -8   3   6     1174.13     1144.71     31.48 o 
  -7   3   6      352.15      353.27      6.42 o 
  -6   3   6     1204.83     1231.49      9.91 o 
  -5   3   6      395.70      458.73      7.57 o 
  -4   3   6     4210.70     4205.45     11.50 o 
  -3   3   6      399.98      327.31      4.13 o 
  -2   3   6      317.23      292.02      4.70 o 
  -1   3   6      775.80      654.71      5.52 o 
   0   3   6      793.17      889.77      6.95 o 
   1   3   6      853.34      773.93      8.59 o 
   2   3   6      556.56      562.14      5.55 o 
   3   3   6      245.09      212.84      9.97 o 
   4   3   6      127.39      125.98      7.45 o 
   5   3   6        2.24        6.69      5.11 o 
   6   3   6      375.11      342.75      7.81 o 
   7   3   6        3.42       16.75      8.07 o 
   8   3   6      527.61      534.46     17.61 o 
   9   3   6      536.32      528.23     19.10 o 
  10   3   6       17.29        7.10     12.54 o 
  11   3   6      117.67      105.27     21.83 o 
  12   3   6        0.91       25.69     25.38 o 
 -14   4   6        4.63        6.41     13.36 o 
 -13   4   6       13.70       21.75     14.92 o 
 -12   4   6        9.43       25.19     15.09 o 
 -11   4   6       22.89       23.97      9.56 o 
 -10   4   6      403.52      401.06     14.65 o 
  -9   4   6       15.87        8.13     12.29 o 
  -8   4   6     1677.39     1702.28     26.04 o 
  -7   4   6       88.45      108.77      6.53 o 
  -6   4   6      863.99      871.96     11.08 o 
  -5   4   6       19.92       14.40      3.95 o 
  -4   4   6       63.95       69.67      4.14 o 
  -3   4   6      342.89      353.25      4.33 o 
  -2   4   6        0.30        0.07      3.96 o 
  -1   4   6     7922.52     8035.20     28.58 o 
   0   4   6    10333.65    10135.34     75.19 o 
   1   4   6       86.98       80.36      4.48 o 
   2   4   6     1646.15     1622.23     33.66 o 
   3   4   6        0.47        3.25      4.62 o 
   4   4   6     1016.81     1016.82     25.72 o 
   5   4   6      186.73      185.24      7.23 o 
   6   4   6     3234.03     3255.28     48.97 o 
   7   4   6      337.67      321.17     13.01 o 
   8   4   6      451.00      503.99     12.72 o 
   9   4   6      246.27      235.97     12.20 o 
  11   4   6       28.93       18.74     21.39 o 
  12   4   6       24.71       28.74     26.48 o 
 -13   5   6      157.83      181.96     17.51 o 
 -12   5   6       28.61       24.04      9.62 o 
 -11   5   6        5.41       17.04     21.01 o 
 -10   5   6       80.34       55.64     14.41 o 
  -9   5   6       11.56       10.82      6.74 o 
  -8   5   6      226.35      233.52     14.02 o 
  -7   5   6       28.92       25.92      6.40 o 
  -6   5   6        0.60        2.64      4.70 o 
  -5   5   6     1506.06     1476.40     12.35 o 
  -4   5   6      368.24      341.77      5.54 o 
  -3   5   6      399.91      387.22      5.56 o 
  -2   5   6      173.66      199.39      5.25 o 
  -1   5   6        0.42       -0.07      4.08 o 
   0   5   6      874.51      892.72     12.13 o 
   1   5   6      143.67      144.95      4.39 o 
   2   5   6      220.61      224.75      6.94 o 
   3   5   6      321.06      322.54     12.73 o 
   4   5   6      208.34      193.29      6.88 o 
   5   5   6      134.82      139.63     13.53 o 
   6   5   6      704.66      639.99     20.83 o 
   7   5   6       87.80       92.61      8.97 o 
   8   5   6      386.31      383.91      6.97 o 
   9   5   6       34.31       81.63     20.98 o 
  11   5   6       68.13       65.78     26.89 o 
 -12   6   6       11.26        5.60     15.72 o 
 -11   6   6       19.30       23.32     16.44 o 
 -10   6   6      202.81      201.67      7.13 o 
  -9   6   6       76.09       77.05     22.53 o 
  -8   6   6      881.44      827.44      7.92 o 
  -7   6   6       20.19       24.33      4.94 o 
  -6   6   6      395.69      378.07      9.69 o 
  -5   6   6        0.84       19.57     13.39 o 
  -4   6   6       35.08       39.25      4.54 o 
  -3   6   6       27.20       31.79      8.07 o 
  -2   6   6       36.36       23.02      5.35 o 
  -1   6   6       36.40       45.99      4.05 o 
   0   6   6      253.42      224.35      5.27 o 
   1   6   6       52.49       45.53      6.10 o 
   2   6   6      213.79      206.68      8.93 o 
   3   6   6       88.79       91.67      7.61 o 
   4   6   6       88.32      104.16      8.86 o 
   5   6   6       30.75       28.62     11.47 o 
   6   6   6      177.92      172.13     22.97 o 
   7   6   6        0.93        2.72     19.22 o 
   8   6   6        1.17       14.77     21.21 o 
   9   6   6       10.07       16.27     19.46 o 
  10   6   6       17.71       30.75     20.95 o 
 -11   7   6        4.66       -0.73     15.89 o 
 -10   7   6      125.79      123.09     26.28 o 
  -9   7   6        0.79       16.07     19.34 o 
  -8   7   6        0.40       -3.81     10.29 o 
  -7   7   6       47.84       43.27      8.83 o 
  -6   7   6       16.05       14.28      7.77 o 
  -5   7   6        0.23       21.13     11.22 o 
  -4   7   6      139.48      154.85     16.67 o 
  -3   7   6       88.27       88.88      5.83 o 
  -2   7   6       65.60       84.90      8.65 o 
  -1   7   6       47.30       53.14      6.53 o 
   0   7   6      116.86      117.64      5.51 o 
   1   7   6      316.17      313.24     17.24 o 
   2   7   6      108.72      104.94     10.85 o 
   3   7   6      633.18      584.49     22.30 o 
   4   7   6       49.43       32.39      4.62 o 
   6   7   6       37.53       31.87     16.72 o 
   7   7   6      101.11      102.31     23.40 o 
   8   7   6       10.41        9.38     21.21 o 
   9   7   6      190.53      225.09     22.61 o 
  -9   8   6       46.56       52.79     15.48 o 
  -8   8   6        4.37       13.46      9.41 o 
  -7   8   6        1.03       22.84      8.86 o 
  -6   8   6       31.92       45.25      8.61 o 
  -5   8   6        0.37       -3.06     14.15 o 
  -4   8   6      625.89      630.19     11.99 o 
  -3   8   6      644.27      679.35     11.86 o 
  -2   8   6      378.14      386.67     11.06 o 
  -1   8   6       15.74       15.59      5.47 o 
   0   8   6        0.55       -0.50      5.94 o 
   1   8   6        1.26        7.81      4.90 o 
   2   8   6        0.34       -6.05      9.56 o 
   3   8   6        0.00       -8.83     17.57 o 
   4   8   6      123.09      138.08     22.34 o 
   5   8   6        3.76        0.78     17.08 o 
   6   8   6       54.02       16.24     23.06 o 
   7   8   6        1.08       16.41     24.24 o 
  -7   9   6        1.81       18.09     13.57 o 
  -6   9   6        7.03        9.15     19.49 o 
  -5   9   6      148.99      178.67     10.02 o 
  -4   9   6        0.35       13.78     14.77 o 
  -3   9   6        0.88       -0.02      9.82 o 
  -2   9   6        1.53        5.21      8.38 o 
  -1   9   6        0.01       -9.38     16.58 o 
   0   9   6        5.60        1.64     11.99 o 
   1   9   6        8.26       10.82     18.53 o 
   2   9   6      110.26       80.87     23.15 o 
   3   9   6        0.94       -1.34     21.81 o 
   4   9   6      106.70       95.78     19.65 o 
   5   9   6       54.99       48.99     22.08 o 
 -15   0   7       51.43       74.48     16.93 o 
 -13   0   7      133.97      127.17     16.41 o 
 -11   0   7     3619.51     3428.69     26.49 o 
  -9   0   7     2193.05     2216.54     68.09 o 
  -7   0   7     1861.14     1850.31     34.22 o 
  -5   0   7      259.70      302.10      7.52 o 
  -3   0   7      735.42      768.44     25.54 o 
  -1   0   7        2.28        1.55      7.43 o 
   1   0   7     5299.99     5129.39     49.77 o 
   3   0   7     4604.68     4324.02     49.05 o 
   5   0   7     2104.57     2252.09     21.92 o 
   7   0   7       17.44       15.92     10.50 o 
  11   0   7        3.94       -9.27     22.16 o 
  13   0   7       14.52       22.23     26.27 o 
 -15   1   7        7.52       18.15     13.13 o 
 -14   1   7      186.68      180.52     11.81 o 
 -13   1   7       12.89       10.45      9.94 o 
 -12   1   7       25.16       20.35     10.32 o 
 -11   1   7       37.03       32.20      8.94 o 
 -10   1   7      507.54      513.47     10.36 o 
  -9   1   7      101.29      125.01      9.72 o 
  -8   1   7      429.38      423.58      8.45 o 
  -7   1   7      107.12      131.59      6.38 o 
  -6   1   7       55.69       14.70      4.73 o 
  -5   1   7     4230.71     4750.32     16.43 o 
  -4   1   7        1.98       17.99      3.72 o 
  -3   1   7       15.51       15.48      3.58 o 
  -2   1   7     1378.71     1252.48      5.73 o 
  -1   1   7      555.53      640.25     45.96 o 
   0   1   7     1824.32     1789.53      9.29 o 
   1   1   7      431.08      450.00      3.50 o 
   2   1   7      832.87      884.67      4.61 o 
   3   1   7        8.97       19.65      3.20 o 
   4   1   7       79.03       76.87      3.75 o 
   5   1   7        0.21       10.53      5.48 o 
   6   1   7      471.75      498.35      8.41 o 
   7   1   7      111.33      103.02      6.14 o 
   8   1   7      218.87      193.64     13.30 o 
   9   1   7      233.52      220.06     18.41 o 
  10   1   7       53.43       72.58     32.96 o 
  11   1   7       20.48        8.94     15.00 o 
  12   1   7        7.68       11.71     24.85 o 
  13   1   7        0.23       23.82     26.82 o 
 -15   2   7       19.22       23.58     13.21 o 
 -14   2   7        1.93       -0.59     13.28 o 
 -13   2   7       39.61       43.71     11.01 o 
 -12   2   7        0.08        0.95     15.98 o 
 -11   2   7      932.74      949.97     26.25 o 
 -10   2   7       31.63       32.91     10.89 o 
  -9   2   7     1041.47     1080.71     27.24 o 
  -8   2   7       22.79       17.67      7.65 o 
  -7   2   7      326.57      324.22     11.05 o 
  -6   2   7      203.55      224.93      4.87 o 
  -5   2   7        5.18       12.42      4.26 o 
  -4   2   7      118.63      122.54      4.07 o 
  -3   2   7       48.42       31.24      3.24 o 
  -2   2   7       51.27       54.82      3.15 o 
  -1   2   7      373.02      289.28      5.44 o 
   0   2   7     5353.75     5205.71     23.07 o 
   1   2   7      763.26      665.24      4.79 o 
   2   2   7     2064.85     2239.72     11.33 o 
   3   2   7      638.56      569.54      4.57 o 
   4   2   7      310.94      350.62      7.19 o 
   5   2   7      960.35      985.56     12.03 o 
   6   2   7       24.15       30.49      7.75 o 
   7   2   7       36.99       36.19      7.10 o 
   8   2   7     1155.04     1102.93     17.26 o 
   9   2   7        0.84       10.87     18.00 o 
  10   2   7       86.79       90.52     14.45 o 
  11   2   7        2.12       25.23     16.14 o 
  12   2   7        0.73       24.17     16.82 o 
 -15   3   7       20.90        9.46     13.27 o 
 -14   3   7      314.13      310.68     12.95 o 
 -13   3   7        1.70        3.38     11.94 o 
 -12   3   7       86.96       81.31     10.11 o 
 -11   3   7       79.95       80.29     13.28 o 
 -10   3   7        0.02        8.14      9.41 o 
  -9   3   7      292.74      277.73      9.95 o 
  -8   3   7      220.08      242.71      7.75 o 
  -7   3   7        2.75        2.23      4.71 o 
  -6   3   7        9.51       19.62      4.57 o 
  -5   3   7      807.82      850.71     10.43 o 
  -4   3   7     2569.92     2605.27      8.06 o 
  -3   3   7     1417.33     1431.01      9.36 o 
  -2   3   7     5910.47     5828.05     42.31 o 
  -1   3   7      862.11      893.95      5.54 o 
   0   3   7     1635.02     2396.69    155.25 o 
   1   3   7      142.09      114.11      3.96 o 
   2   3   7       32.34       38.55      3.39 o 
   3   3   7      627.72      569.23     11.63 o 
   4   3   7       42.66       47.68      6.68 o 
   5   3   7       56.33       52.38      6.81 o 
   6   3   7     1490.44     1514.43     11.27 o 
   7   3   7       76.91       77.97      6.71 o 
   8   3   7      277.77      322.16     23.38 o 
   9   3   7       15.21       14.12     10.09 o 
  10   3   7       51.30       43.01     21.23 o 
  11   3   7       37.75       49.27     23.44 o 
  12   3   7       12.86       49.25     25.69 o 
 -14   4   7        0.58        7.77     13.32 o 
 -13   4   7      306.54      338.99     12.73 o 
 -12   4   7      188.52      168.67     10.38 o 
 -11   4   7      568.95      575.96     20.48 o 
 -10   4   7       65.90       74.27     14.26 o 
  -9   4   7      349.34      359.27     14.35 o 
  -8   4   7      306.47      298.09      9.75 o 
  -7   4   7       57.58       66.93     11.20 o 
  -6   4   7     1003.09     1036.55     10.45 o 
  -5   4   7        0.01       -1.00      3.88 o 
  -4   4   7       92.48       76.49      4.06 o 
  -3   4   7      220.43      227.00      4.20 o 
  -2   4   7     4901.88     4778.43     33.29 o 
  -1   4   7     3036.82     3008.97     13.25 o 
   0   4   7      280.84      270.33     14.85 o 
   1   4   7       52.66       35.01      2.40 o 
   2   4   7       17.86       21.90      4.24 o 
   3   4   7     1422.99     1423.14     13.49 o 
   4   4   7       29.28       27.32      6.48 o 
   5   4   7      457.51      470.49     11.71 o 
   6   4   7      412.97      404.70     12.96 o 
   7   4   7     1096.21     1083.77     18.48 o 
   8   4   7      306.54      294.45     11.85 o 
  10   4   7       13.98       16.09     24.39 o 
  11   4   7        0.57       -4.47     21.46 o 
 -13   5   7      124.51      134.59     11.31 o 
 -12   5   7        9.40       26.34      9.77 o 
 -11   5   7        1.07        6.59     13.37 o 
 -10   5   7        4.50       -7.97     20.14 o 
  -9   5   7        3.54        1.92      7.59 o 
  -8   5   7      333.41      327.00      8.22 o 
  -7   5   7      752.91      738.25     10.28 o 
  -6   5   7      314.99      309.81      6.07 o 
  -5   5   7      520.94      471.70      9.18 o 
  -4   5   7      212.35      202.06      4.48 o 
  -3   5   7        8.30        7.81      4.58 o 
  -2   5   7       10.47       11.91      4.02 o 
  -1   5   7       54.36       48.51      4.12 o 
   0   5   7      125.66      116.03      8.39 o 
   1   5   7       53.46       51.30      4.42 o 
   2   5   7       40.37       41.11      4.39 o 
   3   5   7      112.47      122.43     10.20 o 
   4   5   7        0.10       10.42      6.49 o 
   5   5   7        0.05       -2.76      7.80 o 
   6   5   7       12.01        7.46      8.51 o 
   7   5   7       26.21       25.14      8.61 o 
   8   5   7       16.47       27.04      9.49 o 
   9   5   7        0.01       34.54     18.04 o 
  10   5   7       73.02       50.67     21.81 o 
 -12   6   7      146.90      133.05     20.02 o 
 -11   6   7      108.47      131.05     15.81 o 
 -10   6   7        8.06        4.09      7.12 o 
  -9   6   7       27.68       15.01      6.24 o 
  -8   6   7      173.94      150.87     16.77 o 
  -7   6   7        5.83        9.99      4.76 o 
  -6   6   7       12.51        9.70      9.50 o 
  -5   6   7       14.67       16.13      4.52 o 
  -4   6   7      124.89      110.83      5.24 o 
  -3   6   7      696.15      902.47      8.79 o 
  -2   6   7       47.30       57.13      6.47 o 
  -1   6   7      382.31      356.30      6.53 o 
   0   6   7      284.64      293.84     10.33 o 
   1   6   7       43.14       41.98      4.80 o 
   2   6   7      211.17      231.59      9.68 o 
   3   6   7        2.09       10.93      5.87 o 
   4   6   7        4.11        5.29     12.25 o 
   5   6   7       11.02        0.31     10.32 o 
   6   6   7       99.38       78.39     10.10 o 
   7   6   7        1.10       -1.50     21.10 o 
   8   6   7        0.63        9.04     16.42 o 
   9   6   7       39.15      100.81     21.52 o 
  10   6   7        0.10       20.17     21.82 o 
 -11   7   7        2.01       -6.10     23.26 o 
  -9   7   7        2.88       -1.41     13.11 o 
  -8   7   7        8.03       16.45     10.72 o 
  -7   7   7        4.74        0.63      8.60 o 
  -6   7   7      199.38      216.17      9.36 o 
  -5   7   7       24.27       31.74      9.17 o 
  -4   7   7      123.17      134.65      9.13 o 
  -3   7   7      602.08      605.94     11.63 o 
  -2   7   7       12.20       27.90      5.74 o 
  -1   7   7       42.81       51.98      4.42 o 
   0   7   7       11.01        6.63      6.22 o 
   1   7   7       60.50       88.73      5.81 o 
   2   7   7      128.42      102.71      6.34 o 
   3   7   7      122.47      127.59      7.10 o 
   4   7   7      103.50       81.96     17.25 o 
   5   7   7      339.12      357.79     21.18 o 
   6   7   7       35.64       47.04     22.00 o 
   7   7   7      205.77      225.84     20.81 o 
   8   7   7      234.90      222.10     23.47 o 
  -9   8   7       43.84       65.00     10.26 o 
  -8   8   7        0.45       15.27     12.99 o 
  -7   8   7       27.98       35.93      9.25 o 
  -6   8   7        0.27        8.66      8.93 o 
  -5   8   7       85.03       91.68     13.31 o 
  -4   8   7        5.52        1.54     10.36 o 
  -3   8   7       16.45        7.42      7.89 o 
  -2   8   7      330.96      352.89      9.86 o 
  -1   8   7       32.48       35.44      6.05 o 
   0   8   7       11.24       20.20      5.76 o 
   1   8   7        3.43        6.73      5.70 o 
   2   8   7        0.35       -4.36     17.43 o 
   3   8   7       25.73       22.32     21.22 o 
   5   8   7       31.24       41.33     23.23 o 
   6   8   7       36.82       31.02     22.02 o 
  -7   9   7      136.23      134.28     13.98 o 
  -6   9   7       92.21      101.72     10.46 o 
  -5   9   7       62.99       68.17      9.55 o 
  -4   9   7        0.01       11.89      9.06 o 
  -3   9   7        0.05       10.06      8.89 o 
  -2   9   7       74.75       90.03     11.89 o 
  -1   9   7        0.72        0.96     12.56 o 
   0   9   7       30.68       40.12     12.90 o 
   1   9   7       44.34       44.15     12.51 o 
   2   9   7       48.02       55.62     18.22 o 
   3   9   7      310.86      316.33     24.75 o 
   4   9   7       11.88       24.87     23.78 o 
 -14   0   8        4.60       14.93     21.01 o 
 -12   0   8     4430.31     4185.54     45.70 o 
 -10   0   8        0.09       21.25     18.15 o 
  -8   0   8     1061.84     1081.86     40.07 o 
  -6   0   8     3325.24     3508.54     70.97 o 
  -4   0   8    12067.21    12240.89    105.05 o 
  -2   0   8     5253.23     5328.93     27.84 o 
   0   0   8      963.18      977.24      6.87 o 
   2   0   8     1700.25     1677.35      8.17 o 
   4   0   8       81.93       65.69      5.49 o 
   6   0   8      137.65      170.98     10.95 o 
   8   0   8      327.30      345.36     19.68 o 
  10   0   8       16.82        5.12     22.60 o 
  12   0   8       21.59        3.33     25.28 o 
 -15   1   8        7.20        2.45     12.30 o 
 -14   1   8       17.94       15.52     12.32 o 
 -13   1   8       30.96       30.45     12.10 o 
 -12   1   8      273.54      249.96     13.07 o 
 -11   1   8      232.67      208.09     11.17 o 
 -10   1   8      198.51      199.51      9.35 o 
  -9   1   8      414.03      392.16     10.58 o 
  -8   1   8       53.17       61.28      5.47 o 
  -7   1   8       18.54       10.49      6.16 o 
  -6   1   8       31.86       42.04      5.04 o 
  -5   1   8     4832.19     5315.83     18.72 o 
  -4   1   8      696.53      695.21      5.45 o 
  -3   1   8     1625.80     1598.98      8.26 o 
  -2   1   8     2542.18     2581.50     13.20 o 
  -1   1   8     1437.16     1373.75     22.67 o 
   0   1   8      189.65      196.44      6.47 o 
   1   1   8     2382.77     2257.41     20.17 o 
   2   1   8      147.59      136.17      3.32 o 
   3   1   8      164.27      159.04      3.55 o 
   4   1   8      177.60      153.84      4.08 o 
   5   1   8      315.65      328.48      5.48 o 
   6   1   8      140.71      164.45      7.77 o 
   7   1   8       76.96      110.15     14.20 o 
   8   1   8        0.12       -7.68     18.17 o 
   9   1   8      239.78      231.21     24.22 o 
  10   1   8        4.68       20.09     19.58 o 
  11   1   8       88.27      101.79     23.55 o 
  12   1   8       22.46       32.69     16.85 o 
 -15   2   8        2.33       13.70     15.25 o 
 -14   2   8       38.65       57.68     12.01 o 
 -13   2   8      337.60      312.72     17.04 o 
 -12   2   8       16.28       15.54     11.37 o 
 -11   2   8       12.91       26.62     11.09 o 
 -10   2   8      209.97      204.75      9.83 o 
  -9   2   8        1.60        3.06      8.06 o 
  -8   2   8       45.08       48.65      6.74 o 
  -7   2   8      174.17      155.36      6.93 o 
  -6   2   8     2541.71     2548.96     16.27 o 
  -5   2   8       43.43       59.66      4.36 o 
  -4   2   8     1260.69     1280.91     10.77 o 
  -3   2   8     2143.51     2216.29     12.48 o 
  -2   2   8       24.05       30.68      5.03 o 
  -1   2   8      392.39      400.77      6.43 o 
   0   2   8        1.81        1.36      4.65 o 
   1   2   8      799.60      831.53      6.56 o 
   2   2   8     1660.55     1682.15     16.63 o 
   3   2   8     1114.54     1050.10     10.60 o 
   4   2   8       83.82       94.69      6.40 o 
   5   2   8        6.24       13.79      5.29 o 
   6   2   8     1296.32     1330.19     19.10 o 
   7   2   8      348.20      322.78      9.26 o 
   8   2   8      310.30      341.49     17.09 o 
   9   2   8       58.54       75.19      9.78 o 
  10   2   8       96.95      110.54     22.28 o 
  11   2   8        4.90       31.86     15.70 o 
  12   2   8       22.47       52.23     16.89 o 
 -15   3   8        0.08       23.55     27.80 o 
 -14   3   8        3.08        7.51     11.34 o 
 -13   3   8       25.33       27.83     10.90 o 
 -12   3   8       33.68       23.21     10.66 o 
 -11   3   8       38.15       22.28      9.97 o 
 -10   3   8       11.71       10.25     13.27 o 
  -9   3   8        5.87        4.41     10.67 o 
  -8   3   8       42.98       40.40      8.95 o 
  -7   3   8       17.36       14.71      4.69 o 
  -6   3   8      246.68      238.16      4.93 o 
  -5   3   8       10.45       17.65      3.76 o 
  -4   3   8       21.60       19.58      3.49 o 
  -3   3   8       34.87       29.94      4.00 o 
  -2   3   8      785.00      786.51      7.98 o 
  -1   3   8       31.09       40.57      3.29 o 
   0   3   8     1019.17     1098.01     16.70 o 
   1   3   8     1871.89     1943.81     10.49 o 
   2   3   8       31.06       43.94      5.97 o 
   3   3   8      789.69      725.01      8.23 o 
   4   3   8      580.67      598.90      6.18 o 
   5   3   8        9.67        9.79      4.94 o 
   6   3   8      337.69      313.69      7.08 o 
   7   3   8      245.65      233.32      7.46 o 
   8   3   8       28.41       37.90     23.63 o 
   9   3   8        3.13       22.04     12.88 o 
  10   3   8       76.59       75.85     20.60 o 
  11   3   8      299.08      254.90     26.81 o 
  12   3   8       29.41       43.32     21.78 o 
 -14   4   8       91.30       94.66     12.66 o 
 -13   4   8       30.55       17.24     11.12 o 
 -12   4   8       46.17       77.46     16.91 o 
 -11   4   8       20.69       13.53      9.48 o 
 -10   4   8      137.46      136.65      9.62 o 
  -9   4   8      146.26      128.07     10.20 o 
  -8   4   8        4.15       14.74      9.71 o 
  -7   4   8       95.44       93.48      5.32 o 
  -6   4   8      229.15      214.02      5.27 o 
  -5   4   8      115.83      120.29      4.22 o 
  -4   4   8      101.00      116.47      4.62 o 
  -3   4   8        0.29        3.04      4.19 o 
  -2   4   8     1261.60     1249.96      9.48 o 
  -1   4   8        4.56       10.63      3.98 o 
   0   4   8      782.68      852.11      7.80 o 
   1   4   8       22.71       18.50      3.40 o 
   2   4   8      301.17      307.63      3.88 o 
   3   4   8        2.90       13.39      5.29 o 
   4   4   8     1594.64     1540.74     19.74 o 
   5   4   8      142.96      150.25     20.50 o 
   6   4   8      207.98      195.50      8.59 o 
   7   4   8      217.86      204.63      9.49 o 
   8   4   8       33.29       55.56      9.28 o 
  11   4   8       22.55        2.20     26.47 o 
 -13   5   8        2.77        2.91     11.28 o 
 -12   5   8        0.50       28.14     21.51 o 
 -11   5   8        4.16        5.48      9.68 o 
 -10   5   8        1.11       -1.27     18.98 o 
  -9   5   8        8.07       -1.89     13.06 o 
  -8   5   8       84.17       78.56      9.68 o 
  -7   5   8      144.41      146.30     11.80 o 
  -6   5   8      266.94      257.55      5.82 o 
  -5   5   8      447.41      449.18      5.65 o 
  -4   5   8        7.99        4.78      4.00 o 
  -3   5   8      646.07      644.23      7.82 o 
  -2   5   8      373.36      385.06      5.63 o 
  -1   5   8      181.25      176.32      5.57 o 
   0   5   8      928.90      885.27     15.11 o 
   1   5   8      147.40      114.35      4.88 o 
   2   5   8       23.78       41.20      4.99 o 
   3   5   8      751.21      731.77      9.55 o 
   4   5   8       23.00       23.74      7.29 o 
   5   5   8      203.38      208.75     14.49 o 
   6   5   8        0.21       18.19     25.28 o 
   7   5   8       46.34       32.77      9.78 o 
   8   5   8        1.29       22.23     17.05 o 
   9   5   8        0.53       42.01     20.96 o 
 -12   6   8       90.89      107.29     15.50 o 
 -11   6   8      111.19      109.95     16.21 o 
 -10   6   8       36.28       18.44      7.05 o 
  -9   6   8      259.81      243.96      8.18 o 
  -8   6   8      217.71      206.71     18.28 o 
  -7   6   8      195.29      197.29     12.06 o 
  -6   6   8       92.29      103.34      5.58 o 
  -5   6   8        8.52       -1.17      5.30 o 
  -4   6   8      624.22      577.19     10.70 o 
  -3   6   8     3417.56     3433.85     17.72 o 
  -2   6   8       67.63       64.47      4.98 o 
  -1   6   8       96.48       94.83      5.84 o 
   0   6   8        1.17        3.66      2.80 o 
   1   6   8      360.05      355.01      6.47 o 
   2   6   8       59.11       56.85      6.19 o 
   3   6   8        4.89       12.04      6.85 o 
   4   6   8      187.62      176.51      7.94 o 
   5   6   8       35.34       17.61      7.46 o 
   6   6   8       84.21       76.47     21.14 o 
   7   6   8      106.86      131.43     19.23 o 
   8   6   8       14.25       28.38     22.67 o 
   9   6   8      113.83      119.21     24.37 o 
 -11   7   8       32.61        7.96     16.20 o 
 -10   7   8       37.27       42.16     34.74 o 
  -9   7   8       23.28       35.38     13.85 o 
  -8   7   8      493.10      509.85     19.03 o 
  -7   7   8       21.50       24.93      8.89 o 
  -6   7   8       70.13       78.81      8.80 o 
  -5   7   8        0.08        3.46      7.45 o 
  -4   7   8      139.91      141.92      5.54 o 
  -3   7   8      335.63      334.86     12.57 o 
  -2   7   8      157.18      168.23     10.55 o 
  -1   7   8       17.98       11.80      4.04 o 
   0   7   8      201.41      230.48      7.77 o 
   1   7   8       79.33       87.38      7.08 o 
   2   7   8      270.34      318.82     12.76 o 
   3   7   8        0.46       20.58     14.23 o 
   4   7   8       46.82       71.57     19.13 o 
   5   7   8       51.43       48.49     21.87 o 
   6   7   8        2.04       18.65     17.78 o 
   7   7   8       72.56       78.71     24.02 o 
   8   7   8      133.17      123.86     25.48 o 
  -9   8   8       44.64       42.60     10.41 o 
  -8   8   8       15.53       28.12      9.66 o 
  -7   8   8       75.73      106.12      9.82 o 
  -6   8   8       10.34       18.39      9.13 o 
  -5   8   8      416.89      439.77     10.96 o 
  -4   8   8       75.94       59.77      9.05 o 
  -3   8   8       31.51       53.34      8.17 o 
  -2   8   8       33.54       45.08      7.80 o 
  -1   8   8       21.39       13.05      7.99 o 
   0   8   8       92.62       90.97      6.29 o 
   1   8   8      389.40      416.08     24.12 o 
   2   8   8       46.72       50.59     21.35 o 
   3   8   8      250.18      264.34     21.81 o 
   4   8   8       18.56       23.31     21.66 o 
   5   8   8       46.53       29.61     18.95 o 
   6   8   8        0.45        8.59     23.56 o 
  -6   9   8       43.71       33.66     10.19 o 
  -5   9   8       17.80       13.00      9.61 o 
  -4   9   8       32.62       41.42     11.91 o 
  -3   9   8        9.23       22.29      8.68 o 
  -2   9   8      108.87      112.63     12.65 o 
  -1   9   8       70.13       56.26     12.75 o 
   0   9   8       54.74       45.19     12.84 o 
   1   9   8       25.43       27.60     21.62 o 
   2   9   8       82.64       43.94     22.37 o 
   3   9   8       18.59       23.66     19.81 o 
 -15   0   9       92.97       80.27     25.69 o 
 -13   0   9       37.73       34.53     15.74 o 
 -11   0   9      523.10      523.80     35.45 o 
  -9   0   9      666.83      640.38     14.97 o 
  -7   0   9     6236.77     6226.66     91.81 o 
  -5   0   9     3484.87     3475.20     17.42 o 
  -3   0   9       29.93       26.70      6.05 o 
  -1   0   9        6.89        8.83      4.58 o 
   1   0   9      385.71      457.88      6.45 o 
   3   0   9     2381.03     2265.43     29.51 o 
   5   0   9     1262.23     1269.01     23.53 o 
   7   0   9      235.43      228.71     19.66 o 
   9   0   9      176.87      159.05     23.01 o 
  11   0   9       17.14        3.56     24.18 o 
 -15   1   9       19.43       39.33     16.63 o 
 -14   1   9      463.58      468.01     14.74 o 
 -13   1   9       20.58       23.74     10.77 o 
 -12   1   9      566.49      563.69     13.38 o 
 -11   1   9      253.01      257.85     11.52 o 
 -10   1   9     1387.55     1361.23     29.11 o 
  -9   1   9      273.74      290.43     13.04 o 
  -8   1   9      131.10      143.04      5.43 o 
  -7   1   9       24.33       39.04      5.49 o 
  -6   1   9      247.36      303.45      5.75 o 
  -5   1   9     1616.89     1682.99     15.88 o 
  -4   1   9     2277.93     2330.82     17.36 o 
  -3   1   9       43.62       41.52      4.48 o 
  -2   1   9     1379.63     1273.05     16.88 o 
  -1   1   9     1265.59     1307.29     12.51 o 
   0   1   9     6134.71     6021.79     49.99 o 
   1   1   9       39.56       36.72      2.86 o 
   2   1   9      171.04      162.22      3.59 o 
   3   1   9       55.61       56.02      3.34 o 
   4   1   9        1.99        3.36      4.16 o 
   5   1   9        0.04      499.28     49.16 o 
   6   1   9      652.31      665.43     14.72 o 
   7   1   9       52.55       57.84     11.14 o 
   8   1   9      386.60      369.90     19.41 o 
   9   1   9       79.80       83.55     13.15 o 
  10   1   9       52.27      102.20     14.27 o 
  11   1   9        3.96       -1.25     16.78 o 
  12   1   9       89.13      104.10     31.49 o 
 -15   2   9       79.70       65.09     12.61 o 
 -14   2   9       29.49       18.64     11.65 o 
 -13   2   9      195.64      197.18     12.37 o 
 -12   2   9       59.01       70.94     11.96 o 
 -11   2   9      141.27      136.01     14.50 o 
 -10   2   9      343.78      352.26     11.74 o 
  -9   2   9      261.82      240.73      8.93 o 
  -8   2   9      466.69      475.21     10.40 o 
  -7   2   9     1236.48     1157.07     17.43 o 
  -6   2   9      522.55      530.89      6.16 o 
  -5   2   9     4020.20     4084.91     22.23 o 
  -4   2   9      146.98      153.59      4.17 o 
  -3   2   9     1319.18     1340.48     28.30 o 
  -2   2   9       98.80      100.20      6.35 o 
  -1   2   9      356.33      334.07      7.78 o 
   0   2   9       33.14       26.65      4.99 o 
   1   2   9      117.07      113.55      3.11 o 
   2   2   9       21.94       18.84      3.39 o 
   3   2   9       13.95       17.88      3.74 o 
   4   2   9      181.36      185.99      4.38 o 
   5   2   9      680.74      732.49      7.36 o 
   6   2   9      856.62      810.09     13.05 o 
   7   2   9       43.68       49.47      7.92 o 
   8   2   9      128.44      119.08     10.23 o 
   9   2   9      575.02      602.99     17.06 o 
  10   2   9      138.31      155.24     14.97 o 
  11   2   9      105.13      105.27     15.51 o 
 -15   3   9       68.24       76.49     13.21 o 
 -14   3   9       11.36       10.40     12.05 o 
 -13   3   9       90.91       85.35     11.27 o 
 -12   3   9      579.95      598.20     13.49 o 
 -11   3   9       15.34        3.30     11.51 o 
 -10   3   9      781.19      701.37     12.41 o 
  -9   3   9     1370.47     1316.61     19.95 o 
  -8   3   9       40.22       52.86      8.08 o 
  -7   3   9     1485.44     1521.96     20.20 o 
  -6   3   9      163.61      174.42      5.24 o 
  -5   3   9        4.08       11.88      3.80 o 
  -4   3   9      221.29      179.37      3.89 o 
  -3   3   9      905.10      949.95     12.36 o 
  -2   3   9     2178.91     2239.27     13.56 o 
  -1   3   9      287.35      289.91      4.65 o 
   0   3   9     4013.22     3751.91     17.66 o 
   1   3   9      486.83      471.85      4.43 o 
   2   3   9      585.76      572.41      8.89 o 
   3   3   9       54.41       71.20      6.40 o 
   4   3   9      148.35      172.90     12.27 o 
   5   3   9      114.75      103.44      7.86 o 
   6   3   9      371.48      373.75      9.36 o 
   7   3   9      122.98      106.37     15.92 o 
   8   3   9      286.81      253.78     18.76 o 
   9   3   9       15.40       25.48     13.49 o 
  10   3   9      127.03      107.07     24.54 o 
  11   3   9       82.45       55.73     21.12 o 
 -14   4   9       49.25       45.19     13.39 o 
 -13   4   9        2.14       -9.31     14.62 o 
 -12   4   9       19.81       11.62     10.19 o 
 -11   4   9      202.42      213.54     16.25 o 
 -10   4   9      157.58      153.71     12.49 o 
  -9   4   9      346.90      382.25     15.44 o 
  -8   4   9        1.59       10.98      6.91 o 
  -7   4   9      764.84      765.09      8.53 o 
  -6   4   9       13.37       15.78      4.42 o 
  -5   4   9      131.99      139.80      5.12 o 
  -4   4   9       68.36       82.54      4.60 o 
  -3   4   9      226.63      254.81      5.99 o 
  -2   4   9     4261.23     4278.60     16.13 o 
  -1   4   9      439.59      447.66      7.62 o 
   0   4   9        4.49        4.37      5.88 o 
   1   4   9       62.69       68.74      3.27 o 
   2   4   9       83.29       72.70      3.41 o 
   3   4   9     1061.36     1039.95     11.97 o 
   4   4   9      129.55      155.91     16.44 o 
   5   4   9        2.30        7.17      7.67 o 
   6   4   9      243.52      232.50      8.86 o 
   7   4   9      305.33      311.56     10.11 o 
   8   4   9        2.29       29.61     17.78 o 
  10   4   9        3.45        2.58     23.01 o 
 -13   5   9        7.13       -5.32     11.51 o 
 -12   5   9      144.79      160.82     12.38 o 
 -11   5   9       62.11       50.34     11.92 o 
 -10   5   9      313.00      277.49     15.25 o 
  -9   5   9       83.57       86.50     13.35 o 
  -8   5   9      189.53      176.37      9.62 o 
  -7   5   9       32.41       42.60      7.55 o 
  -6   5   9       91.24       85.39      5.77 o 
  -5   5   9       81.48       89.55      6.96 o 
  -4   5   9      311.73      303.61      6.50 o 
  -3   5   9      373.05      372.41      5.84 o 
  -2   5   9     2065.92     2019.33     22.94 o 
  -1   5   9       62.03       61.85      5.92 o 
   0   5   9      480.99      461.27      7.16 o 
   1   5   9      151.84      140.06      5.35 o 
   2   5   9      267.38      274.23      5.98 o 
   3   5   9        7.02        3.30      7.51 o 
   4   5   9      134.33      149.76     19.22 o 
   5   5   9      254.90      264.69     22.95 o 
   6   5   9      144.72      150.51     16.29 o 
   7   5   9       53.23       68.95     19.30 o 
   8   5   9        0.01       16.55     20.27 o 
   9   5   9       88.71      126.55     21.81 o 
 -12   6   9       31.84       27.43     19.99 o 
 -11   6   9       21.41       19.87     14.84 o 
 -10   6   9       90.48       55.41     13.42 o 
  -9   6   9       16.41       17.86      9.60 o 
  -8   6   9        1.12        9.89      9.52 o 
  -7   6   9        3.16       14.08      5.99 o 
  -6   6   9      143.99      150.73      5.27 o 
  -5   6   9      245.90      225.96      6.69 o 
  -4   6   9       17.75       16.01      5.52 o 
  -3   6   9       26.07       46.89      5.15 o 
  -2   6   9       14.92       12.14      5.36 o 
  -1   6   9      123.76       98.79      5.37 o 
   0   6   9      189.72      151.38      5.46 o 
   1   6   9      171.04      177.99      6.50 o 
   2   6   9       31.72       52.03      6.08 o 
   3   6   9       27.10       26.24      7.38 o 
   4   6   9       16.38        7.31      7.78 o 
   5   6   9        1.87        0.86      7.74 o 
   6   6   9        0.01       -9.82     18.97 o 
   7   6   9       44.71       66.46     21.22 o 
   8   6   9        0.50        2.03     18.30 o 
   9   6   9      111.61      143.30     22.05 o 
 -11   7   9       86.34       93.10     17.64 o 
 -10   7   9        6.73       15.72     19.02 o 
  -9   7   9       50.82       23.12     12.29 o 
  -8   7   9       53.64       35.52      9.55 o 
  -7   7   9       21.77       22.97      8.97 o 
  -6   7   9       68.61       53.91      8.88 o 
  -5   7   9       69.56       62.43     10.07 o 
  -4   7   9       84.39       90.48      6.02 o 
  -3   7   9      408.75      385.33      9.80 o 
  -2   7   9      463.13      471.55     12.41 o 
  -1   7   9       35.54       39.85      4.85 o 
   0   7   9      465.93      450.71      6.63 o 
   1   7   9        5.73       19.96      5.99 o 
   2   7   9       43.85       63.85     12.82 o 
   3   7   9        5.30        7.19     11.82 o 
   4   7   9       80.63      138.20     22.02 o 
   7   7   9        0.01        6.51     19.04 o 
  -9   8   9       25.88       16.98     11.05 o 
  -8   8   9       13.74       25.76     10.27 o 
  -7   8   9       83.33       96.65     10.00 o 
  -6   8   9       15.61       28.55      9.24 o 
  -5   8   9       18.26       20.15      9.01 o 
  -4   8   9       24.30       23.73     10.24 o 
  -3   8   9       27.33       30.09      7.99 o 
  -2   8   9      188.78      186.86      8.43 o 
  -1   8   9        9.20        9.48      7.93 o 
   0   8   9        6.33        4.70      7.24 o 
   1   8   9       22.73       32.87      8.50 o 
   2   8   9      209.63      215.29     23.60 o 
   3   8   9       51.95       47.29     17.53 o 
   4   8   9       85.55      105.91     23.31 o 
   5   8   9      155.26      185.32     25.19 o 
  -6   9   9      131.04      130.74     10.98 o 
  -5   9   9        0.75       -4.77     11.47 o 
  -4   9   9      145.65      154.37     11.99 o 
  -3   9   9       12.62       13.35      8.69 o 
  -2   9   9       12.82       42.58     12.06 o 
  -1   9   9        0.41        6.25     10.98 o 
   0   9   9        0.01       -0.52     10.67 o 
   1   9   9        0.29        5.49     22.69 o 
   2   9   9       22.20       36.09     24.20 o 
 -14   0  10        5.86       20.29     17.28 o 
 -12   0  10      196.86      212.89     14.22 o 
 -10   0  10       99.06       88.20     11.77 o 
  -8   0  10     1098.84     1110.05     11.85 o 
  -6   0  10      366.47      388.87      8.07 o 
  -4   0  10     2095.74     2053.92     44.44 o 
  -2   0  10     1572.16     1613.97     19.47 o 
   0   0  10      239.95      216.66      8.99 o 
   2   0  10     1249.23     1314.45     31.29 o 
   4   0  10      920.41      932.47     15.18 o 
   6   0  10       46.53       64.12      8.27 o 
   8   0  10      322.38      323.21     20.77 o 
  10   0  10       21.79        4.54     22.85 o 
 -15   1  10       91.39      123.71     13.95 o 
 -14   1  10        0.89       17.61     11.99 o 
 -13   1  10      399.05      402.49     13.77 o 
 -12   1  10      382.55      376.87     12.31 o 
 -11   1  10     1830.56     1704.53     16.64 o 
 -10   1  10        7.65       15.13      9.00 o 
  -9   1  10        1.41        0.16      5.95 o 
  -8   1  10        8.59       14.12      5.27 o 
  -7   1  10      114.64      122.39      5.37 o 
  -6   1  10      135.74      149.22      5.28 o 
  -5   1  10      675.05      655.90      6.88 o 
  -4   1  10      587.06      630.28     11.02 o 
  -3   1  10      172.60      145.90      4.33 o 
  -2   1  10      972.78     1059.34     16.11 o 
  -1   1  10      394.10      336.15     16.34 o 
   0   1  10     1512.56     1596.68     28.36 o 
   1   1  10      640.09      725.72      6.90 o 
   2   1  10     1469.05     1431.31     13.55 o 
   3   1  10        0.64       -0.34      3.81 o 
   4   1  10      411.27      369.86      5.74 o 
   5   1  10      121.09      113.22      5.42 o 
   6   1  10      759.95      781.91     18.40 o 
   7   1  10      103.77      121.28      8.37 o 
   8   1  10      248.51      222.37     13.49 o 
   9   1  10       73.83       86.10     14.70 o 
  10   1  10       25.24       43.04     14.96 o 
  11   1  10        8.48        6.39     22.34 o 
 -15   2  10        0.48       24.29     28.92 o 
 -14   2  10       72.34       72.47     11.55 o 
 -13   2  10      116.25       89.83     11.66 o 
 -12   2  10      307.85      291.54     13.30 o 
 -11   2  10       81.24       85.05     10.16 o 
 -10   2  10      497.40      476.64     16.21 o 
  -9   2  10        1.63       12.72      6.40 o 
  -8   2  10     1735.62     1672.48     13.27 o 
  -7   2  10      165.74      163.61      5.03 o 
  -6   2  10       85.06       70.93      5.24 o 
  -5   2  10      262.03      250.38      5.36 o 
  -4   2  10      114.83      141.85      5.12 o 
  -3   2  10      122.13      143.62      7.66 o 
  -2   2  10        0.86       -3.94      7.59 o 
  -1   2  10      140.54      135.86      6.75 o 
   0   2  10      298.49      335.12      5.87 o 
   1   2  10      105.58      111.90      2.89 o 
   2   2  10      117.68      108.99      4.33 o 
   3   2  10       37.35       42.46      3.92 o 
   4   2  10       42.77       67.08      8.19 o 
   5   2  10        1.51        4.87      6.21 o 
   6   2  10      816.14      841.23     11.02 o 
   7   2  10      150.23      134.77      8.47 o 
   8   2  10        0.66       14.36     23.22 o 
   9   2  10       86.85       64.77     14.02 o 
  10   2  10       31.80       56.24     15.52 o 
  11   2  10       39.17       57.90     16.99 o 
 -14   3  10       51.94       46.73     12.63 o 
 -13   3  10      462.18      422.93     13.06 o 
 -12   3  10        0.06        1.79     10.49 o 
 -11   3  10      929.42      905.44     13.97 o 
 -10   3  10       27.39       11.68      9.22 o 
  -9   3  10       11.56        9.82      6.44 o 
  -8   3  10      165.39      139.54     11.37 o 
  -7   3  10       11.52        3.34      5.48 o 
  -6   3  10      128.67      138.06      5.21 o 
  -5   3  10     1015.23     1007.12     13.47 o 
  -4   3  10      337.44      333.56     10.90 o 
  -3   3  10      382.28      379.63      5.07 o 
  -2   3  10      151.20      160.12      7.12 o 
  -1   3  10      245.06      181.06      7.92 o 
   0   3  10      296.72      316.47      7.84 o 
   1   3  10       27.48       31.39      4.02 o 
   2   3  10        0.03       -1.30      4.81 o 
   3   3  10        7.07       12.70      5.19 o 
   4   3  10      326.71      310.71     10.64 o 
   5   3  10      515.92      485.38     16.71 o 
   6   3  10      296.78      266.76     11.67 o 
   7   3  10       13.59       16.32      7.69 o 
   8   3  10       75.19       48.33     19.07 o 
   9   3  10        1.11       -7.18     22.21 o 
  10   3  10        3.41      108.40     21.87 o 
  11   3  10        3.59        0.41     25.71 o 
 -14   4  10       17.70       -1.93     11.64 o 
 -13   4  10        0.15        5.33     15.41 o 
 -12   4  10      283.40      280.36     17.70 o 
 -11   4  10        7.75       11.41     12.50 o 
 -10   4  10      145.64      188.27      9.70 o 
  -9   4  10      104.55      106.77      7.34 o 
  -8   4  10     1437.02     1464.76     20.97 o 
  -7   4  10       52.13       57.66      6.30 o 
  -6   4  10      680.93      671.75     16.25 o 
  -5   4  10       63.07       71.13      5.79 o 
  -4   4  10      218.04      223.93      5.60 o 
  -3   4  10      689.85      662.09      9.52 o 
  -2   4  10      717.47      685.97     12.65 o 
  -1   4  10      957.30      963.30     15.47 o 
   0   4  10       62.98       72.57      3.98 o 
   1   4  10       59.86       52.14      4.09 o 
   2   4  10      113.65      106.31      4.02 o 
   3   4  10       31.50       39.24      5.96 o 
   4   4  10       88.75       95.51      9.06 o 
   5   4  10       12.57        4.71      7.88 o 
   6   4  10       72.41       79.86      8.66 o 
   7   4  10       16.08       20.30     13.28 o 
   8   4  10        3.24       29.28     18.55 o 
   9   4  10      116.43       89.72     20.93 o 
 -13   5  10      106.94      127.36     10.98 o 
 -12   5  10       19.77       33.80      9.85 o 
 -11   5  10       29.31       48.39     15.03 o 
 -10   5  10       24.78       18.63      9.41 o 
  -9   5  10        0.02        0.20     11.42 o 
  -8   5  10      185.60      197.91      7.44 o 
  -7   5  10      164.84      162.33      6.83 o 
  -6   5  10        4.53       -3.09      8.22 o 
  -5   5  10        7.42       10.31      6.83 o 
  -4   5  10       81.57      138.25     31.21 o 
  -3   5  10      501.18      544.17     12.66 o 
  -2   5  10      296.48      270.03      5.82 o 
  -1   5  10      496.47      477.52      6.75 o 
   0   5  10       34.87       41.97      4.65 o 
   1   5  10      244.78      251.82      5.96 o 
   2   5  10        0.02       -1.05      5.61 o 
   3   5  10       35.87       23.33      7.49 o 
   4   5  10       16.51       29.88     10.38 o 
   5   5  10       69.92       80.28      7.87 o 
   6   5  10        6.65        8.90      8.26 o 
   7   5  10       32.49       29.83     16.74 o 
   8   5  10       45.94       85.58     21.13 o 
   9   5  10       24.94       32.53     24.15 o 
 -12   6  10       11.78       17.42     15.39 o 
 -11   6  10       39.69       87.84     30.59 o 
 -10   6  10      168.66      165.37     14.73 o 
  -9   6  10       18.80       23.42     12.70 o 
  -8   6  10      292.92      294.69     34.16 o 
  -7   6  10       53.25       44.73      6.97 o 
  -6   6  10      276.70      274.11      7.08 o 
  -5   6  10      298.95      287.79      9.37 o 
  -4   6  10       91.90       95.03      5.65 o 
  -3   6  10      545.41      515.27     11.53 o 
  -2   6  10       12.25       22.61      5.72 o 
  -1   6  10      811.98      802.66     15.02 o 
   0   6  10      226.29      213.71      7.02 o 
   1   6  10      522.72      532.41      8.54 o 
   2   6  10        3.70       15.87      6.24 o 
   3   6  10      253.58      259.56     12.03 o 
   4   6  10        6.37        1.81     19.78 o 
   5   6  10       33.28        2.77     19.50 o 
   6   6  10       40.54       43.37     17.36 o 
   7   6  10        1.67       25.68     22.26 o 
   8   6  10        1.46       -1.95     22.87 o 
 -11   7  10        8.66        9.65     16.19 o 
 -10   7  10        0.27        2.35     13.81 o 
  -9   7  10        6.06       19.37     18.41 o 
  -8   7  10       60.64       40.53     10.24 o 
  -7   7  10        1.85        2.41     10.50 o 
  -6   7  10       54.17       55.48      9.04 o 
  -5   7  10      258.60      280.58      7.09 o 
  -4   7  10       42.21       51.64      5.91 o 
  -3   7  10      356.59      339.30      7.16 o 
  -2   7  10      148.32      142.28      6.95 o 
  -1   7  10       11.66       17.39      5.43 o 
   0   7  10       12.06       13.35      5.20 o 
   1   7  10       10.56        6.12      6.45 o 
   2   7  10        0.14       21.51     10.97 o 
   3   7  10       56.35       62.92     19.94 o 
   4   7  10      206.26      219.07     23.39 o 
   5   7  10      102.49      108.96     18.93 o 
   6   7  10       85.81      110.53     24.68 o 
   7   7  10       12.79       -6.37     23.45 o 
  -9   8  10       46.82       24.96     11.41 o 
  -8   8  10       14.79       24.01     11.32 o 
  -7   8  10        7.10       15.83      9.66 o 
  -6   8  10       22.96       24.99      9.11 o 
  -5   8  10        3.65       16.30      8.82 o 
  -4   8  10       56.51       34.27     10.33 o 
  -3   8  10       57.83       52.85      8.34 o 
  -2   8  10        1.89        1.96      7.21 o 
  -1   8  10        2.95       15.91     11.93 o 
   0   8  10        1.24        6.31      7.36 o 
   1   8  10       52.19       49.30      7.31 o 
   2   8  10        1.49       -6.29     21.80 o 
   3   8  10       87.17      107.77     20.99 o 
   4   8  10        7.60       -0.88     21.36 o 
   5   8  10       10.94       11.16     25.11 o 
  -5   9  10       16.29       22.67      9.98 o 
  -4   9  10        7.63        5.36      9.23 o 
  -3   9  10       16.28        1.58     11.94 o 
  -2   9  10        9.36       28.88     24.19 o 
  -1   9  10        6.72       10.03     10.90 o 
   0   9  10        6.17        1.68     14.48 o 
   1   9  10       20.87       12.50     10.74 o 
 -15   0  11       46.32       32.70     19.59 o 
 -13   0  11       26.20       29.27     19.53 o 
 -11   0  11       49.27       49.79     15.08 o 
  -9   0  11     1555.83     1561.76     57.35 o 
  -7   0  11     2468.71     2599.66     26.41 o 
  -5   0  11     2287.08     2151.15     18.60 o 
  -3   0  11     8104.09     8394.12    212.16 o 
  -1   0  11     1626.87     1657.67     18.69 o 
   1   0  11        3.26        7.30      7.40 o 
   3   0  11        1.30       -5.04      5.04 o 
   5   0  11      412.34      423.51     11.04 o 
   7   0  11       17.40       49.74     16.65 o 
   9   0  11       59.35       55.26     21.97 o 
  11   0  11       48.82       48.87     25.22 o 
 -15   1  11       10.71       25.15     13.34 o 
 -14   1  11       62.24       86.27     11.87 o 
 -13   1  11        4.36       10.04     11.40 o 
 -12   1  11      398.63      398.91     12.90 o 
 -11   1  11      930.18      925.75     13.54 o 
 -10   1  11      209.18      195.12      8.97 o 
  -9   1  11       65.13       71.08      9.32 o 
  -8   1  11        4.59        3.10      5.69 o 
  -7   1  11     1288.42     1298.39     15.62 o 
  -6   1  11     1420.47     1548.35     20.81 o 
  -5   1  11      190.65      178.07      5.07 o 
  -4   1  11      596.83      627.38      7.04 o 
  -3   1  11      961.29      982.79     22.96 o 
  -2   1  11      286.71      330.42      9.07 o 
  -1   1  11      705.95      830.45     21.13 o 
   0   1  11       16.01       28.65      2.50 o 
   1   1  11       67.51       72.82      3.64 o 
   2   1  11      256.60      282.15      4.86 o 
   3   1  11       38.36       28.04      4.05 o 
   4   1  11      710.90      700.62      7.06 o 
   5   1  11       53.79       35.91      6.57 o 
   6   1  11       59.61       58.79      6.71 o 
   7   1  11       54.19       42.42      9.38 o 
   8   1  11       98.55       91.06     13.20 o 
   9   1  11        1.53        8.83     13.26 o 
  10   1  11       47.83      130.72     29.33 o 
  11   1  11        5.86       25.22     24.28 o 
 -15   2  11       32.86       32.62     13.86 o 
 -14   2  11        0.37       10.15     11.30 o 
 -13   2  11       83.35       92.36     11.94 o 
 -12   2  11     1138.60     1106.32     27.00 o 
 -11   2  11      468.00      503.78     12.72 o 
 -10   2  11      106.26      104.51      8.37 o 
  -9   2  11      110.43      132.13      7.60 o 
  -8   2  11        0.34        1.83      5.80 o 
  -7   2  11       76.10       72.71      4.99 o 
  -6   2  11      765.24      819.63      9.33 o 
  -5   2  11      313.82      310.73      4.97 o 
  -4   2  11      686.63      710.22     15.83 o 
  -3   2  11     1963.23     1998.56     32.35 o 
  -2   2  11      700.04      762.36     10.19 o 
  -1   2  11     1304.43     1307.61     10.81 o 
   0   2  11      230.14      259.53      6.60 o 
   1   2  11       24.58       18.12      2.41 o 
   2   2  11       72.62       57.47      4.87 o 
   3   2  11       12.35       14.17      4.11 o 
   4   2  11      114.94      132.39      5.54 o 
   5   2  11        3.46       13.85      7.38 o 
   6   2  11       72.66       44.89      8.38 o 
   7   2  11     1074.80     1056.93     18.08 o 
   8   2  11        4.98       -3.52     17.50 o 
   9   2  11      175.71      213.69     15.48 o 
  10   2  11        8.87       44.68     22.19 o 
 -14   3  11       19.97       21.40     12.57 o 
 -13   3  11        0.09        7.83     10.63 o 
 -12   3  11        0.00       11.38     10.40 o 
 -11   3  11       52.03       53.10      9.94 o 
 -10   3  11      686.38      665.69     16.72 o 
  -9   3  11      112.46      121.69      8.86 o 
  -8   3  11      223.49      230.67      6.90 o 
  -7   3  11       54.98       50.76      5.11 o 
  -6   3  11        2.27        5.54      4.56 o 
  -5   3  11      674.19      674.47     12.36 o 
  -4   3  11        5.26        0.03      4.94 o 
  -3   3  11       47.71       56.35      4.09 o 
  -2   3  11      135.80      137.70      6.49 o 
  -1   3  11       45.42       51.14      5.92 o 
   0   3  11      136.25      120.77      7.64 o 
   1   3  11      742.49      706.73     15.13 o 
   2   3  11      262.60      248.53      6.04 o 
   3   3  11      517.04      543.87     11.66 o 
   4   3  11      450.46      444.20      7.88 o 
   5   3  11       11.50      397.87    213.54 o 
   6   3  11      136.90      161.92     17.32 o 
   7   3  11      112.94      106.91     14.18 o 
   8   3  11       33.14       18.87     18.38 o 
  10   3  11       12.85        7.65     23.67 o 
 -14   4  11       32.03       33.31     14.64 o 
 -13   4  11       20.22       14.73     11.02 o 
 -12   4  11       61.96       52.71     10.19 o 
 -11   4  11      338.41      333.35     15.27 o 
 -10   4  11        0.42       20.82     10.85 o 
  -9   4  11      125.13      125.29      6.67 o 
  -8   4  11       51.90       65.67      6.08 o 
  -7   4  11       32.99       37.37      6.02 o 
  -6   4  11      179.96      195.78      7.08 o 
  -5   4  11       39.70       44.08      5.84 o 
  -4   4  11      861.33      838.65     16.17 o 
  -3   4  11      585.26      594.51      9.90 o 
  -2   4  11       34.41       21.95      4.62 o 
  -1   4  11      393.78      372.76      8.90 o 
   0   4  11      926.16      881.31     12.10 o 
   1   4  11      388.09      391.73      5.73 o 
   2   4  11      265.06      262.51      5.18 o 
   3   4  11        6.30        6.31      8.91 o 
   4   4  11        2.59       -6.09      8.21 o 
   5   4  11      110.38       96.02      8.54 o 
   6   4  11        0.31       22.32     18.42 o 
   7   4  11        0.34       38.84     18.21 o 
   8   4  11        0.09        2.18     21.55 o 
   9   4  11      119.77      111.32     25.32 o 
 -13   5  11        2.35       23.17     12.41 o 
 -12   5  11       25.22       32.81     10.26 o 
 -11   5  11       14.29       20.04      9.30 o 
 -10   5  11      270.78      296.70     10.30 o 
  -9   5  11       28.73       14.68      6.90 o 
  -8   5  11      128.43      130.62      7.14 o 
  -7   5  11        0.49        2.57      6.62 o 
  -6   5  11       22.82       14.08     10.67 o 
  -5   5  11      332.32      352.94      7.39 o 
  -4   5  11        1.83       12.72      7.67 o 
  -3   5  11     2323.63     2201.51     20.40 o 
  -2   5  11      153.84      138.39      9.06 o 
  -1   5  11        1.56        9.54      4.97 o 
   0   5  11      438.76      382.61      9.63 o 
   1   5  11       18.03       21.72      3.72 o 
   2   5  11      518.97      541.66     18.90 o 
   3   5  11       31.25       43.19      8.64 o 
   4   5  11      414.78      397.80     17.10 o 
   5   5  11       11.13       13.79      7.99 o 
   6   5  11        0.36       -1.62     17.99 o 
   7   5  11       39.99       40.24     20.02 o 
   8   5  11        0.51       10.05     18.13 o 
 -12   6  11      108.19      127.13     16.33 o 
 -11   6  11       75.96      109.61     14.10 o 
 -10   6  11       97.29      125.64     16.19 o 
  -9   6  11        6.90       15.24     12.86 o 
  -8   6  11       27.98       43.38      8.14 o 
  -7   6  11      192.64      178.90      7.59 o 
  -6   6  11      297.55      309.40     12.14 o 
  -5   6  11      281.61      255.63      7.08 o 
  -4   6  11      402.69      365.77      8.19 o 
  -3   6  11      241.22      256.23      6.35 o 
  -2   6  11     2107.29     2074.84     26.39 o 
  -1   6  11        5.09        1.76      5.64 o 
   0   6  11       27.20       26.82      3.37 o 
   1   6  11        2.86        9.87      5.98 o 
   2   6  11      193.92      160.98      7.12 o 
   3   6  11        6.85       -0.24      7.70 o 
   4   6  11       29.34       59.73     31.64 o 
   5   6  11       16.66       17.08     19.10 o 
   6   6  11       17.28       23.61     19.68 o 
   7   6  11        2.72        4.88     21.42 o 
 -10   7  11       19.51       32.36     22.77 o 
  -9   7  11       29.16       31.47     10.73 o 
  -8   7  11        4.00        0.64      9.92 o 
  -7   7  11       77.21       72.16     12.42 o 
  -6   7  11        4.06       21.41     15.33 o 
  -5   7  11       32.97       38.41      7.61 o 
  -4   7  11      132.81      131.44      9.77 o 
  -3   7  11       17.17       14.57      5.98 o 
  -2   7  11       52.77       60.98      6.44 o 
  -1   7  11        0.40       -4.00      5.60 o 
   0   7  11        6.23       12.83      5.95 o 
   1   7  11      103.68      112.34      7.05 o 
   2   7  11      165.87      152.33     49.99 o 
   3   7  11      111.85       94.95     20.29 o 
   4   7  11       31.01       36.38     22.10 o 
   5   7  11        0.46        4.97     18.33 o 
   6   7  11       69.71       71.27     23.72 o 
  -8   8  11       55.77       37.72     10.88 o 
  -7   8  11        6.05        7.33      9.78 o 
  -6   8  11        2.41       73.11     19.35 o 
  -5   8  11        0.14       12.66      8.71 o 
  -4   8  11        0.73        7.77     10.02 o 
  -3   8  11       36.77       26.98     12.52 o 
  -2   8  11      120.35      117.29      8.45 o 
  -1   8  11        2.96        5.94      7.19 o 
   0   8  11      102.18      101.43      8.52 o 
   1   8  11        4.61        9.78      7.47 o 
   2   8  11       48.63       73.30     23.21 o 
   3   8  11       14.89       28.22     20.79 o 
   4   8  11        0.00        3.20     20.09 o 
  -4   9  11        2.38       13.22     14.73 o 
  -3   9  11       62.74       79.53     19.87 o 
  -2   9  11       14.81       42.93     34.03 o 
  -1   9  11        1.55      142.84     82.86 o 
   0   9  11        1.59      154.40     23.20 o 
 -14   0  12       63.95       40.33     21.35 o 
 -12   0  12       13.79       20.60     17.99 o 
 -10   0  12      219.31      193.27     18.31 o 
  -8   0  12     1188.73     1189.30     14.79 o 
  -6   0  12      769.00      706.99     14.88 o 
  -4   0  12      325.28      297.02     14.23 o 
  -2   0  12       24.88       32.19     10.73 o 
   0   0  12     1006.43     1060.65     16.09 o 
   2   0  12        7.48        4.78     12.75 o 
   4   0  12       46.33       59.96     11.05 o 
   6   0  12     3706.96     3646.20    102.73 o 
   8   0  12       84.86       34.72     20.14 o 
  10   0  12       26.96       19.58     23.44 o 
 -15   1  12       45.53       60.58     13.43 o 
 -14   1  12        1.35       18.13     11.47 o 
 -13   1  12       70.37       85.66     11.83 o 
 -12   1  12       87.67       91.18     10.98 o 
 -11   1  12      310.19      287.06     12.43 o 
 -10   1  12      100.68       98.38      8.61 o 
  -9   1  12      657.04      647.54     15.03 o 
  -8   1  12        7.16        2.42      7.02 o 
  -7   1  12     1195.52     1238.94     11.87 o 
  -6   1  12      231.73      228.89      5.45 o 
  -5   1  12      266.50      283.42      6.71 o 
  -4   1  12      112.54      112.33      4.51 o 
  -3   1  12       70.97       84.46      3.92 o 
  -2   1  12        7.40        3.74      7.44 o 
  -1   1  12       52.32       32.59      5.51 o 
   0   1  12     1924.46     2036.14     29.50 o 
   1   1  12      785.25      760.85      8.20 o 
   2   1  12       69.33       67.39      4.23 o 
   3   1  12      381.57      343.88      7.24 o 
   4   1  12       38.38       49.19      7.53 o 
   5   1  12      190.20      162.23      7.10 o 
   6   1  12        5.89        8.52      8.53 o 
   7   1  12        0.46       10.99      9.94 o 
   8   1  12      130.02      138.70     13.75 o 
   9   1  12       67.01       90.29     21.35 o 
  10   1  12       29.03       51.10     15.82 o 
 -15   2  12      199.36      252.99     15.10 o 
 -14   2  12       48.35       48.09     12.44 o 
 -13   2  12        4.11       24.13     12.21 o 
 -12   2  12      726.34      742.37     14.40 o 
 -11   2  12        1.01       18.26     11.16 o 
 -10   2  12       10.09       18.28      7.66 o 
  -9   2  12      316.35      317.26      8.59 o 
  -8   2  12       17.25       12.00      5.94 o 
  -7   2  12        1.53       10.13      4.75 o 
  -6   2  12     1514.11     1444.84     12.66 o 
  -5   2  12      163.21      170.48      4.89 o 
  -4   2  12     4237.32     4321.82     56.23 o 
  -3   2  12        0.13        7.12      6.20 o 
  -2   2  12     1666.85     1638.18     32.31 o 
  -1   2  12      229.72      245.75      5.66 o 
   0   2  12       66.58       61.97      5.72 o 
   1   2  12       89.92       91.26      6.60 o 
   2   2  12       41.89       40.73      6.04 o 
   3   2  12       19.32       19.34      4.54 o 
   4   2  12       49.58       57.09      9.81 o 
   5   2  12      135.70      127.04      9.61 o 
   6   2  12      441.71      448.27     16.74 o 
   7   2  12      171.37      156.53      9.58 o 
   8   2  12      146.28      172.30     14.23 o 
   9   2  12       18.17       28.59     14.21 o 
  10   2  12       31.69       64.20     18.33 o 
 -14   3  12       14.41       15.80     12.77 o 
 -13   3  12      242.82      244.82     12.19 o 
 -12   3  12      250.92      261.22     11.64 o 
 -11   3  12      556.73      608.53     13.15 o 
 -10   3  12       17.70       22.51      8.06 o 
  -9   3  12      578.53      616.94      9.48 o 
  -8   3  12      232.48      217.90      6.70 o 
  -7   3  12      336.67      298.83      6.16 o 
  -6   3  12        0.20       -0.74      4.55 o 
  -5   3  12       45.03       37.73      3.80 o 
  -4   3  12       10.69       10.73      4.41 o 
  -3   3  12      597.63      656.97     20.32 o 
  -2   3  12       30.45       30.72      5.62 o 
  -1   3  12     1501.31     1419.72     23.45 o 
   0   3  12       29.57       16.85      4.79 o 
   1   3  12      632.39      614.97     16.20 o 
   2   3  12       47.76       52.29     11.16 o 
   3   3  12      717.84      700.07      9.38 o 
   4   3  12       55.82       64.52      8.08 o 
   5   3  12      124.04      136.14      9.73 o 
   6   3  12       32.03       36.01     11.74 o 
   9   3  12      137.02      141.88     23.16 o 
 -13   4  12      177.44      143.92     11.73 o 
 -12   4  12        2.52        8.40     11.66 o 
 -11   4  12      103.39       83.26     10.48 o 
 -10   4  12      802.74      731.01     12.50 o 
  -9   4  12      130.49      113.78      6.84 o 
  -8   4  12      413.11      427.94      7.40 o 
  -7   4  12       52.46       47.34      5.59 o 
  -6   4  12      344.12      329.68      8.98 o 
  -5   4  12      154.87      164.59     17.38 o 
  -4   4  12     2394.91     2271.18     36.54 o 
  -3   4  12     1240.44     1283.43     27.43 o 
  -2   4  12      504.90      508.44      7.80 o 
  -1   4  12      519.37      510.30     10.62 o 
   0   4  12      267.79      259.25      6.92 o 
   1   4  12       57.79       54.10      5.25 o 
   2   4  12      399.67      379.90     10.46 o 
   3   4  12      282.12      262.28      7.69 o 
   4   4  12      440.54      458.64      9.64 o 
   5   4  12        0.04        7.68     11.85 o 
   6   4  12      165.39      186.07     11.28 o 
   7   4  12        1.19        8.70     17.01 o 
   9   4  12       25.84       -6.36     24.50 o 
 -13   5  12      126.45      114.69     12.60 o 
 -12   5  12       51.76       37.90     10.79 o 
 -11   5  12      162.80      187.19     10.52 o 
 -10   5  12        8.69        5.97     10.69 o 
  -9   5  12       79.78       94.14      6.43 o 
  -8   5  12        6.51       19.14      6.04 o 
  -7   5  12       13.41        5.25      6.56 o 
  -6   5  12        3.80       12.40      6.24 o 
  -5   5  12       84.39       81.92      6.76 o 
  -4   5  12        9.08        8.36      5.23 o 
  -3   5  12        3.81        3.44      4.83 o 
  -2   5  12       72.34       82.69      4.67 o 
  -1   5  12       70.29       77.93      3.53 o 
   0   5  12      290.85      283.74      5.29 o 
   1   5  12      389.53      383.37      8.92 o 
   2   5  12      261.42      271.11      7.83 o 
   3   5  12      202.03      231.03      7.29 o 
   4   5  12       21.96       22.68      9.73 o 
   5   5  12       31.17       25.12     19.52 o 
   6   5  12        3.11        3.84     18.46 o 
   7   5  12       31.64       40.75     21.13 o 
   8   5  12       30.07       54.89     19.61 o 
 -11   6  12       51.49       68.17     15.07 o 
 -10   6  12       17.18       25.13      9.32 o 
  -9   6  12       35.98       27.21      8.16 o 
  -8   6  12       96.30      108.31      8.43 o 
  -7   6  12        0.26       -6.91      7.69 o 
  -6   6  12      203.12      215.63     14.22 o 
  -5   6  12      443.30      445.64      9.65 o 
  -4   6  12     1003.46      960.26     12.49 o 
  -3   6  12      300.88      258.48      7.19 o 
  -2   6  12     1603.06     1517.63     25.46 o 
  -1   6  12       83.56       69.33     13.32 o 
   0   6  12       70.52       76.39      3.49 o 
   1   6  12       72.10       64.27      4.94 o 
   2   6  12       29.67       32.03      7.03 o 
   3   6  12        1.31       24.59     14.71 o 
   4   6  12      132.84       74.92     21.65 o 
   5   6  12      131.78       79.63     20.90 o 
   6   6  12       41.44       53.42     21.40 o 
   7   6  12       16.61       52.50     20.89 o 
 -10   7  12        2.77       14.97     14.32 o 
  -9   7  12        8.52       24.48     13.75 o 
  -8   7  12       50.80       38.23     10.75 o 
  -7   7  12        9.37        7.85      9.52 o 
  -6   7  12      118.24      110.93      9.63 o 
  -5   7  12        3.19        9.87      7.53 o 
  -4   7  12       10.46        1.12      8.21 o 
  -3   7  12       39.09       39.92      6.67 o 
  -2   7  12      111.30       86.63     14.25 o 
  -1   7  12       10.21       13.63      6.85 o 
   0   7  12        1.14        3.31      6.93 o 
   1   7  12       64.90       69.40      7.42 o 
   2   7  12       86.92      128.57     44.82 o 
   3   7  12       20.25       78.92     48.21 o 
   4   7  12        0.85       10.34     22.77 o 
   5   7  12       46.22       46.25     19.72 o 
  -7   8  12      105.98      103.31     14.96 o 
  -6   8  12       50.74       35.99     12.64 o 
  -5   8  12        1.09       12.06      8.34 o 
  -4   8  12        0.03        1.87      8.97 o 
  -3   8  12      137.51      125.31     16.05 o 
  -2   8  12       13.93       14.37      8.32 o 
  -1   8  12       77.68       68.48     10.36 o 
   0   8  12       82.36       82.55     12.14 o 
   1   8  12        9.06       54.67     35.03 o 
   2   8  12       19.14       73.88     43.80 o 
   3   8  12       17.35       11.75     20.89 o 
 -15   0  13      121.24      145.75     21.14 o 
 -13   0  13      127.13      109.70     20.72 o 
 -11   0  13      481.94      425.57     19.71 o 
  -9   0  13      123.46      131.10     21.37 o 
  -7   0  13      919.21      916.48     13.24 o 
  -5   0  13     3815.28     3877.78     48.13 o 
  -3   0  13        0.05        2.42      7.55 o 
  -1   0  13      933.27     1014.95     27.99 o 
   1   0  13      970.42      986.07     21.98 o 
   3   0  13       24.67       27.11      8.97 o 
   5   0  13       39.44       83.30     14.33 o 
   7   0  13      614.10      560.51     21.17 o 
   9   0  13       17.11       -8.70     21.42 o 
 -15   1  13       20.77       30.75     16.02 o 
 -14   1  13      200.00      230.97     12.92 o 
 -13   1  13       14.61        6.59     11.83 o 
 -12   1  13      607.73      623.37     13.51 o 
 -11   1  13      255.36      234.67     13.07 o 
 -10   1  13     1229.24     1259.30     38.12 o 
  -9   1  13        5.07       -1.82     12.27 o 
  -8   1  13      473.28      478.79      8.75 o 
  -7   1  13      679.24      729.34      9.05 o 
  -6   1  13      419.08      443.24      6.44 o 
  -5   1  13      250.81      276.70      5.08 o 
  -4   1  13      123.65      113.64      4.39 o 
  -3   1  13      816.07      808.68     20.00 o 
  -2   1  13      505.46      486.19     11.21 o 
  -1   1  13      806.56      786.32     11.52 o 
   0   1  13     1794.66     1819.61     21.59 o 
   1   1  13       40.21       35.58      4.05 o 
   2   1  13      138.74      114.13      7.25 o 
   3   1  13       67.35       56.05      5.76 o 
   4   1  13        0.71        6.24      6.56 o 
   5   1  13       69.61       52.16      8.12 o 
   6   1  13       65.13       62.63      8.67 o 
   7   1  13      247.39      237.03     13.28 o 
   8   1  13        2.11       14.26     19.03 o 
   9   1  13        0.06       22.26     14.40 o 
  10   1  13        4.85       12.10     16.07 o 
 -14   2  13       16.41       22.14     12.69 o 
 -13   2  13       45.90       57.95     11.88 o 
 -12   2  13       10.11       25.91     10.84 o 
 -11   2  13      188.84      176.22     17.79 o 
 -10   2  13        2.28        7.57      8.01 o 
  -9   2  13      524.00      549.81     13.40 o 
  -8   2  13      194.70      201.49      6.68 o 
  -7   2  13     2597.18     2477.39     34.90 o 
  -6   2  13      608.30      604.29      8.14 o 
  -5   2  13     1181.96     1084.34      8.04 o 
  -4   2  13      102.44       90.55      4.91 o 
  -3   2  13       98.34       92.50      6.18 o 
  -2   2  13       74.98       62.18      6.00 o 
  -1   2  13        3.03        3.49      5.87 o 
   0   2  13       18.71       30.75      6.78 o 
   1   2  13       17.75       19.84      8.11 o 
   2   2  13       20.12       21.23      4.77 o 
   3   2  13      156.83      170.39      5.62 o 
   4   2  13       62.28       88.93      6.78 o 
   5   2  13       24.47       23.18     16.58 o 
   6   2  13      463.29      431.03     10.08 o 
   7   2  13       11.74       21.85     12.04 o 
   8   2  13        1.57       23.65     18.36 o 
   9   2  13        1.14       19.49     13.93 o 
 -14   3  13      259.70      256.53     16.01 o 
 -13   3  13        5.14       20.89     11.11 o 
 -12   3  13       32.72       41.67     11.06 o 
 -11   3  13       81.37       75.76     10.31 o 
 -10   3  13      464.80      507.04      9.76 o 
  -9   3  13       16.04        5.01      7.19 o 
  -8   3  13      155.33      152.74      8.32 o 
  -7   3  13        0.25        5.07      5.50 o 
  -6   3  13      311.16      302.15      5.63 o 
  -5   3  13       63.17       55.02      4.29 o 
  -4   3  13       14.72       13.91      8.36 o 
  -3   3  13      983.27      964.24     17.09 o 
  -2   3  13      324.30      298.37      7.04 o 
  -1   3  13        1.28        3.34      5.56 o 
   0   3  13      227.12      233.87      9.59 o 
   1   3  13        3.17       12.84      7.77 o 
   2   3  13       12.38        8.80      3.80 o 
   3   3  13       29.07       13.61      6.25 o 
   4   3  13        2.64       29.18     41.69 o 
   5   3  13      332.65      347.24     14.23 o 
   6   3  13        7.97        7.61     10.05 o 
 -13   4  13      124.20      148.65     11.58 o 
 -12   4  13      194.93      208.17     11.54 o 
 -11   4  13       92.05       85.25     10.64 o 
 -10   4  13       55.05       43.55      9.76 o 
  -9   4  13       54.11       78.95      7.22 o 
  -8   4  13       16.88       17.84      6.11 o 
  -7   4  13      188.80      185.55      6.26 o 
  -6   4  13        2.06       -6.48      7.14 o 
  -5   4  13     2108.49     2015.26     19.32 o 
  -4   4  13        1.69        4.99      4.20 o 
  -3   4  13       49.15       57.58      7.55 o 
  -2   4  13       21.78       20.09      6.66 o 
  -1   4  13      185.05      160.79      7.93 o 
   0   4  13        0.42        8.54      8.72 o 
   1   4  13        1.89       13.52      7.27 o 
   2   4  13       28.58       16.73      3.78 o 
   3   4  13       72.95       94.36     12.17 o 
   4   4  13        0.02       16.73     27.92 o 
   5   4  13       13.10       18.04      9.03 o 
   6   4  13       11.06       15.08     18.39 o 
   7   4  13       45.69       81.54     18.96 o 
   8   4  13       14.56        0.72     23.50 o 
 -12   5  13      125.24      131.44     11.45 o 
 -11   5  13       50.82       34.16      9.98 o 
 -10   5  13       48.38       40.98     13.45 o 
  -9   5  13       21.10       18.26      8.78 o 
  -8   5  13        2.40       15.39      8.24 o 
  -7   5  13       97.30       93.88     13.10 o 
  -6   5  13       44.38       69.83     13.57 o 
  -5   5  13        4.80        8.03      5.45 o 
  -4   5  13       30.38       18.98      4.69 o 
  -3   5  13      112.25      124.08      4.31 o 
  -2   5  13      424.55      396.25     13.33 o 
  -1   5  13      138.61      165.48     10.00 o 
   0   5  13      924.53      871.81     10.62 o 
   1   5  13       30.86       16.38      3.12 o 
   2   5  13        7.73       18.42      6.94 o 
   3   5  13        7.09        0.76      9.75 o 
   4   5  13        1.43       67.61     22.08 o 
   5   5  13       18.26       22.33     19.74 o 
   6   5  13        0.21        3.84     19.56 o 
   7   5  13       28.96       45.14     21.80 o 
 -11   6  13        8.40       24.08     13.47 o 
 -10   6  13        0.02       18.58      8.62 o 
  -9   6  13       60.93       82.63     12.22 o 
  -8   6  13        3.06      127.23     10.08 o 
  -7   6  13      100.67       99.04     10.96 o 
  -6   6  13        0.54       14.31      6.35 o 
  -5   6  13       24.25       16.90      6.53 o 
  -4   6  13        1.95        7.08      6.53 o 
  -3   6  13       13.02       14.43      5.65 o 
  -2   6  13      728.56      652.54     19.98 o 
  -1   6  13       22.84       22.15      4.09 o 
   0   6  13       15.09       16.50      3.27 o 
   1   6  13       16.00       15.20      5.38 o 
   2   6  13      243.31      253.41     11.02 o 
   3   6  13      115.89      153.95     42.16 o 
   4   6  13        3.04        0.37     19.90 o 
   5   6  13        3.37       10.52     21.29 o 
   6   6  13       11.72       24.63     21.06 o 
  -9   7  13       27.75       33.67     11.02 o 
  -8   7  13       22.68       20.63     10.29 o 
  -7   7  13        2.79        4.27      9.42 o 
  -6   7  13       80.29       82.55     15.61 o 
  -5   7  13       10.57       27.79     11.77 o 
  -4   7  13       23.19       18.96      8.39 o 
  -3   7  13      126.12      128.15     14.18 o 
  -2   7  13      139.02      121.63     18.17 o 
  -1   7  13        3.06        4.22      6.93 o 
   0   7  13        3.91        1.60      9.75 o 
   1   7  13       68.16       71.08     10.14 o 
   2   7  13       56.97       97.01     37.45 o 
   3   7  13        0.45       43.85     29.93 o 
   4   7  13       47.19       26.73     23.63 o 
  -7   8  13       21.19       53.49     13.37 o 
  -6   8  13        0.83        7.24     12.39 o 
  -5   8  13       25.90       46.74     12.49 o 
  -4   8  13        8.54        0.49     15.74 o 
  -3   8  13       93.88       84.42     25.15 o 
  -2   8  13       16.52       30.66     10.70 o 
  -1   8  13       45.47       30.55     10.23 o 
   0   8  13        0.03       20.64     14.06 o 
   1   8  13        3.56       26.26     19.26 o 
   2   8  13        9.49       97.19     62.94 o 
 -14   0  14       25.26       10.82     22.14 o 
 -12   0  14        4.02       -5.75     20.29 o 
 -10   0  14      682.39      600.68     22.34 o 
  -8   0  14     1623.15     1552.13     41.37 o 
  -6   0  14       59.70       54.31     11.21 o 
  -4   0  14      562.66      530.80      9.57 o 
  -2   0  14        3.37       -1.56      4.79 o 
   0   0  14       32.94       42.50      5.32 o 
   2   0  14        9.24       -6.81      9.15 o 
   4   0  14      137.33      119.86     15.89 o 
   6   0  14       16.82       28.67     10.28 o 
   8   0  14       86.96       51.86     20.60 o 
 -14   1  14        4.25       -4.93     19.71 o 
 -13   1  14      192.61      159.41     21.83 o 
 -12   1  14       16.19       14.03     20.14 o 
 -11   1  14      496.54      484.88     16.41 o 
 -10   1  14      135.13      121.32     10.15 o 
  -9   1  14       21.41       12.10      7.71 o 
  -8   1  14       29.93       17.46      7.43 o 
  -7   1  14      179.19      169.55      8.21 o 
  -6   1  14      498.13      511.24      7.77 o 
  -5   1  14      133.05      139.64      7.31 o 
  -4   1  14        1.13        1.42      4.32 o 
  -3   1  14       49.09       39.70      9.39 o 
  -2   1  14       20.69       13.48      5.22 o 
  -1   1  14       11.86       11.07      5.71 o 
   0   1  14      482.45      437.48     10.48 o 
   1   1  14       26.59       10.76      4.53 o 
   2   1  14      125.80       97.51     14.04 o 
   3   1  14      122.71      118.25      7.78 o 
   4   1  14      604.44      547.21     26.61 o 
   5   1  14      564.66      568.18      8.96 o 
   6   1  14       67.27       56.55      8.78 o 
   7   1  14       64.74      154.39     62.99 o 
   8   1  14        3.90       18.73     13.43 o 
   9   1  14       25.61       74.03     25.89 o 
 -14   2  14       60.95       48.00     13.26 o 
 -13   2  14      248.90      250.95     12.84 o 
 -12   2  14        1.03        7.91     10.39 o 
 -11   2  14       12.76       15.40     10.27 o 
 -10   2  14      212.56      186.25      8.17 o 
  -9   2  14      258.93      243.96      9.57 o 
  -8   2  14       35.65       47.28      7.46 o 
  -7   2  14       81.11       85.04      6.43 o 
  -6   2  14       78.29       82.49      5.69 o 
  -5   2  14      174.92      156.14      5.91 o 
  -4   2  14     1707.81     1665.35     20.28 o 
  -3   2  14        1.30        6.51      9.46 o 
  -2   2  14      552.43      543.47     10.96 o 
  -1   2  14        9.06        7.40      6.81 o 
   0   2  14      283.84      255.82      7.95 o 
   1   2  14      273.92      285.52     20.48 o 
   2   2  14        4.96        8.28      8.68 o 
   3   2  14       35.23       30.16      6.24 o 
   4   2  14        7.65       27.92      6.48 o 
   5   2  14       39.32       21.99     15.50 o 
   6   2  14      277.85      288.79     16.54 o 
   7   2  14        0.88       20.66     12.22 o 
   8   2  14       20.80       24.10     13.73 o 
   9   2  14        0.06       30.01     14.29 o 
 -14   3  14       40.28       27.77     12.18 o 
 -13   3  14      174.83      175.63     12.04 o 
 -12   3  14      275.51      278.74     12.57 o 
 -11   3  14      268.60      271.18     11.03 o 
 -10   3  14        0.33       -0.29      8.14 o 
  -9   3  14       31.23       35.06     10.76 o 
  -8   3  14       49.59       46.33      6.71 o 
  -7   3  14      279.35      277.78      6.40 o 
  -6   3  14        6.00        3.92      5.23 o 
  -5   3  14       58.33       54.63     11.14 o 
  -4   3  14      502.38      450.07     13.25 o 
  -3   3  14       52.33      141.27     11.69 o 
  -2   3  14        8.00        7.51      7.89 o 
  -1   3  14        6.34       12.32      7.28 o 
   0   3  14       35.77       40.21     10.43 o 
   1   3  14      238.83      220.22     13.30 o 
   2   3  14        0.21       -4.14     10.62 o 
   3   3  14      197.51      196.05      6.24 o 
   4   3  14        1.15        3.14      7.54 o 
   5   3  14      190.63      208.87     21.22 o 
   6   3  14       24.27       57.02     18.23 o 
   7   3  14       88.77       74.50     20.08 o 
   8   3  14       16.29       16.86     20.32 o 
 -13   4  14      124.95      108.30     11.65 o 
 -12   4  14      563.75      560.21     21.42 o 
 -11   4  14        0.81        6.59     10.22 o 
 -10   4  14       11.14       10.27      9.57 o 
  -9   4  14      114.16      119.43      7.47 o 
  -8   4  14       94.74       89.15      6.54 o 
  -7   4  14       18.03       22.05      5.72 o 
  -6   4  14       43.09       45.29      7.17 o 
  -5   4  14      474.31      443.89      7.79 o 
  -4   4  14      726.29      677.98     17.74 o 
  -3   4  14       77.15       82.26     10.99 o 
  -2   4  14      455.78      424.49     13.95 o 
  -1   4  14       25.81       35.94      8.64 o 
   0   4  14      705.37      670.24     14.86 o 
   1   4  14      511.11      478.01     11.82 o 
   2   4  14      432.29      374.76      7.85 o 
   3   4  14      183.99      161.13      6.20 o 
   4   4  14       72.22       86.13     17.35 o 
   5   4  14        0.38       64.92     59.09 o 
   6   4  14       20.32       34.64     17.33 o 
   7   4  14        1.69       23.12     20.11 o 
 -12   5  14       30.05       36.54     11.06 o 
 -11   5  14        0.16        4.61     11.67 o 
 -10   5  14        5.43        1.08     10.91 o 
  -9   5  14      185.05      176.33     11.64 o 
  -8   5  14       29.96       30.04      8.70 o 
  -7   5  14       52.65       43.18      8.14 o 
  -6   5  14        0.02        6.56     13.33 o 
  -5   5  14      176.27      156.52     10.89 o 
  -4   5  14        9.79        2.69      5.96 o 
  -3   5  14       17.50       16.46     12.85 o 
  -2   5  14      211.25      205.89     27.23 o 
  -1   5  14      181.35      187.00     18.16 o 
   0   5  14        6.13        7.65      6.47 o 
   1   5  14       90.88       94.71     11.18 o 
   2   5  14      148.13      104.94      6.35 o 
   3   5  14        9.72       19.49     30.06 o 
   4   5  14      159.66      204.12     27.64 o 
   5   5  14        7.72       11.67     18.22 o 
   6   5  14        8.75       15.16     21.48 o 
 -11   6  14       22.94       10.36     20.66 o 
 -10   6  14        4.27       10.17     11.12 o 
  -9   6  14      116.75      142.03     14.22 o 
  -8   6  14       23.43       42.51     11.85 o 
  -7   6  14        5.90       33.99      7.98 o 
  -6   6  14        1.80       14.72      6.97 o 
  -5   6  14        0.00        1.85      6.72 o 
  -4   6  14        0.13        3.23      7.31 o 
  -3   6  14       77.12       77.26      9.68 o 
  -2   6  14       42.16       31.84      3.33 o 
  -1   6  14       71.58       87.41     15.15 o 
   0   6  14      171.57      148.65      6.23 o 
   1   6  14       38.51       52.51     10.36 o 
   2   6  14       97.38       98.44     10.61 o 
   3   6  14       12.33       44.35     35.13 o 
   4   6  14        1.76       60.30     62.01 o 
   5   6  14       11.34        9.42     22.53 o 
  -9   7  14       51.05       60.22     14.31 o 
  -7   7  14        0.06       22.29     18.23 o 
  -6   7  14       18.76       22.93     12.64 o 
  -5   7  14        4.03       41.43     35.97 o 
  -4   7  14      132.29      169.44     25.20 o 
  -3   7  14        0.32       33.62     19.14 o 
  -2   7  14       39.17       49.19     12.36 o 
  -1   7  14       12.00       18.05     11.42 o 
   0   7  14        1.04        3.53     10.53 o 
   1   7  14        4.20       17.64     12.88 o 
   2   7  14        0.06       31.77     31.91 o 
   3   7  14        6.75       76.63     40.81 o 
  -5   8  14       18.20       64.44     35.48 o 
  -4   8  14        0.04        0.14     16.53 o 
  -3   8  14       63.38       37.37     20.44 o 
  -2   8  14       94.73       77.42     11.51 o 
  -1   8  14       86.24       98.69     11.64 o 
   0   8  14        3.54       33.06     16.48 o 
 -13   0  15       69.25       87.05     19.37 o 
 -11   0  15      501.08      554.44     24.49 o 
  -9   0  15       68.97       89.74     10.50 o 
  -7   0  15      339.65      381.19     19.50 o 
  -5   0  15      222.69      208.80      9.15 o 
  -3   0  15     1551.48     1519.66     23.30 o 
  -1   0  15     1375.42     1262.56     13.20 o 
   1   0  15      304.96      259.80     14.79 o 
   3   0  15      274.08      170.97    111.45 o 
   5   0  15      246.31      229.74     15.97 o 
   7   0  15      364.01      326.34     21.06 o 
 -14   1  15        0.91        8.11     14.76 o 
 -13   1  15        1.74       -3.86     18.18 o 
 -12   1  15       72.68       86.75     15.12 o 
 -11   1  15       86.36      121.75     19.76 o 
 -10   1  15     1091.35     1093.97     14.80 o 
  -9   1  15       43.34       26.66      8.01 o 
  -8   1  15      925.82      938.92     11.17 o 
  -7   1  15      747.08      762.75     14.30 o 
  -6   1  15      680.94      728.51      8.46 o 
  -5   1  15      141.39      143.99      5.64 o 
  -4   1  15      212.87      188.61      9.79 o 
  -3   1  15       61.70       60.99     11.25 o 
  -2   1  15      648.71      639.33     12.32 o 
  -1   1  15        1.75        3.02      5.73 o 
   0   1  15      278.56      278.53      6.89 o 
   1   1  15       34.42       38.12      6.39 o 
   2   1  15      387.51      362.47     13.35 o 
   3   1  15        2.12       20.59     12.06 o 
   4   1  15      801.14      805.58      9.56 o 
   5   1  15      504.70      558.70     12.24 o 
   6   1  15      217.97      250.24     12.84 o 
   7   1  15        0.15       21.52     12.05 o 
   8   1  15       36.28       69.64     15.44 o 
 -14   2  15        1.50       14.62     16.42 o 
 -13   2  15       52.63       49.45     14.80 o 
 -12   2  15        7.26        6.28     12.61 o 
 -11   2  15        7.36        6.93     12.04 o 
 -10   2  15       15.19        6.78      9.32 o 
  -9   2  15      125.36      106.63     10.69 o 
  -8   2  15       58.93       69.58      6.78 o 
  -7   2  15        0.03        1.06      6.07 o 
  -6   2  15       45.73       44.39      6.02 o 
  -5   2  15     1976.09     1886.85      8.90 o 
  -4   2  15     1150.53     1140.15     16.34 o 
  -3   2  15      951.58      954.30     13.29 o 
  -2   2  15       97.86       79.99      9.07 o 
  -1   2  15      738.41      675.35     11.24 o 
   0   2  15      113.94      125.62      9.30 o 
   1   2  15       72.32       81.31      8.94 o 
   2   2  15       18.96       12.85     12.99 o 
   3   2  15       59.00       67.05      9.00 o 
   4   2  15      177.20      194.24      9.42 o 
   5   2  15        6.72      104.57     20.98 o 
   6   2  15       41.90       29.16     28.86 o 
   7   2  15       15.83       39.93     21.12 o 
   8   2  15       10.66       15.24     13.04 o 
 -13   3  15        0.08        6.92     11.20 o 
 -12   3  15      380.32      361.27     12.95 o 
 -11   3  15       74.88      100.17     10.38 o 
 -10   3  15      459.73      456.03     11.61 o 
  -9   3  15       42.01       40.71      6.88 o 
  -8   3  15      395.98      395.79     10.40 o 
  -7   3  15      194.17      213.42      7.39 o 
  -6   3  15      718.03      727.15      8.20 o 
  -5   3  15        1.21        0.79     11.89 o 
  -4   3  15      295.43      279.71     15.43 o 
  -3   3  15      179.42      181.51     10.14 o 
  -2   3  15      102.63       85.65      7.89 o 
  -1   3  15      643.90      682.73      8.74 o 
   0   3  15      802.71      795.38      9.93 o 
   1   3  15       53.01       55.65     10.12 o 
   2   3  15      252.74      255.33      8.59 o 
   3   3  15       26.23       29.85      4.38 o 
   4   3  15      137.27      170.34     18.70 o 
   5   3  15        4.23       44.54     36.18 o 
   6   3  15      137.68      122.86     19.12 o 
   7   3  15       21.58       -6.50     19.79 o 
 -12   4  15      161.14      183.87     17.29 o 
 -11   4  15       26.22       17.13     10.34 o 
 -10   4  15       89.29       91.56     15.41 o 
  -9   4  15       16.29        7.38      9.99 o 
  -8   4  15       65.46       60.14      6.39 o 
  -7   4  15      288.84      282.33      8.48 o 
  -6   4  15      301.10      292.49     13.40 o 
  -5   4  15      132.86      119.68      9.50 o 
  -4   4  15      338.29      330.20     13.87 o 
  -3   4  15      338.15      310.63     10.95 o 
  -2   4  15      146.61      162.02     12.33 o 
  -1   4  15      401.72      331.14     10.95 o 
   0   4  15      123.51      115.35     10.23 o 
   1   4  15       62.13       67.70     10.68 o 
   2   4  15       51.27       49.46     10.14 o 
   3   4  15       91.24       69.97     13.13 o 
   4   4  15        2.39       92.40     23.02 o 
   5   4  15       36.63      109.45     60.12 o 
   6   4  15        0.20       22.41     18.27 o 
   7   4  15       39.86       54.42     22.59 o 
 -11   5  15       33.37       12.40     10.12 o 
 -10   5  15      123.47      134.75     12.89 o 
  -9   5  15        0.07        9.77     14.77 o 
  -8   5  15      113.99      111.45      9.20 o 
  -7   5  15       51.49       62.26      7.98 o 
  -6   5  15       25.34       16.51      6.06 o 
  -5   5  15       42.91       45.35      3.70 o 
  -4   5  15      172.74      164.03      9.96 o 
  -3   5  15       33.20       30.41     11.41 o 
  -2   5  15       84.33       85.86     17.57 o 
  -1   5  15       32.27       19.40     11.97 o 
   0   5  15       12.22        5.59      5.17 o 
   1   5  15       37.21       22.54      9.80 o 
   2   5  15      251.99      207.34      7.24 o 
   3   5  15       28.28       55.15     42.56 o 
   4   5  15      137.01      179.20     48.14 o 
   5   5  15        9.92       -7.57     19.63 o 
   6   5  15       94.66      103.38     22.45 o 
 -10   6  15      106.30      127.21     21.39 o 
  -9   6  15        0.28       -1.79     12.01 o 
  -8   6  15       45.01       27.42     11.48 o 
  -7   6  15       95.17      108.48     14.33 o 
  -6   6  15        1.42       -0.33     11.47 o 
  -5   6  15      164.37      174.57     13.86 o 
  -4   6  15        8.02        4.47     18.21 o 
  -3   6  15       78.42       81.50     13.36 o 
  -2   6  15        3.83       15.09      9.92 o 
  -1   6  15      105.01       99.51      9.81 o 
   0   6  15       29.08       26.06     10.34 o 
   1   6  15       23.49       26.51     10.16 o 
   2   6  15       69.77       64.47     13.57 o 
   3   6  15        0.01       97.14     24.20 o 
   4   6  15        9.38       73.43     66.41 o 
  -8   7  15        2.53       13.82     13.88 o 
  -7   7  15        0.01        0.05     12.89 o 
  -6   7  15        9.36       33.25     13.45 o 
  -5   7  15        1.85        7.13     13.31 o 
  -4   7  15       80.37      110.68     34.11 o 
  -3   7  15        1.85       12.78     20.86 o 
  -2   7  15       29.41       47.32     12.50 o 
  -1   7  15       73.30       64.80     11.61 o 
   0   7  15       47.89       58.47     10.98 o 
   1   7  15       11.27       36.19     15.70 o 
   2   7  15       45.42      101.31     44.47 o 
 -14   0  16      208.68      172.30     25.30 o 
 -12   0  16      208.03      235.06     23.61 o 
 -10   0  16       14.48       45.80     18.32 o 
  -8   0  16      311.82      321.53     12.17 o 
  -6   0  16     2052.11     2190.83     25.57 o 
  -4   0  16     1259.52     1307.32     12.74 o 
  -2   0  16      790.43      760.84      8.22 o 
   0   0  16      206.36      194.72      6.68 o 
   2   0  16       21.71       20.67      9.63 o 
   4   0  16       82.87      130.49     18.55 o 
   6   0  16      283.17      290.95     19.13 o 
 -14   1  16       10.90        2.87     15.53 o 
 -13   1  16       68.21       48.74     14.76 o 
 -12   1  16       60.28       55.09     15.37 o 
 -11   1  16      668.42      672.05     18.46 o 
 -10   1  16        0.15       13.87     12.11 o 
  -9   1  16     1026.99     1110.67     11.99 o 
  -8   1  16       68.50       76.07      7.54 o 
  -7   1  16      884.53      912.90     13.10 o 
  -6   1  16       17.67       25.21      6.36 o 
  -5   1  16       17.61       19.35      5.07 o 
  -4   1  16       19.03       13.99      3.46 o 
  -3   1  16       61.33       65.09      9.04 o 
  -2   1  16        1.40        2.55      7.06 o 
  -1   1  16      510.84      526.68      7.69 o 
   0   1  16        6.76        9.40      6.07 o 
   1   1  16      601.91      579.29     16.01 o 
   2   1  16       48.54       22.02     19.75 o 
   3   1  16      138.89      122.17      9.55 o 
   4   1  16      222.80      248.44     24.35 o 
   5   1  16       57.15      146.77     13.41 o 
   6   1  16        0.86        1.47     11.17 o 
   7   1  16       18.81       16.99     12.70 o 
 -13   2  16        2.53        8.82     14.63 o 
 -12   2  16        5.19       10.15     15.49 o 
 -11   2  16       72.81       64.15     13.17 o 
 -10   2  16      236.74      253.96     10.07 o 
  -9   2  16       53.38       53.76      8.09 o 
  -8   2  16      322.43      322.92      8.78 o 
  -7   2  16        4.88        1.61      6.02 o 
  -6   2  16        5.88        7.69      4.66 o 
  -5   2  16      691.47      703.59     15.32 o 
  -4   2  16      412.91      424.99     14.95 o 
  -3   2  16       39.54       35.30      9.98 o 
  -2   2  16      473.89      468.50     11.31 o 
  -1   2  16       67.68       76.45     10.21 o 
   0   2  16      341.17      364.54     10.15 o 
   1   2  16       40.12       40.38      7.44 o 
   2   2  16       28.47       13.15     13.04 o 
   3   2  16      100.34      101.25      9.62 o 
   4   2  16       16.51       54.33      9.50 o 
   5   2  16       20.18       98.09     21.82 o 
   6   2  16       94.14       86.44     19.11 o 
   7   2  16       47.31       24.55     20.21 o 
 -13   3  16      159.55      176.52     12.63 o 
 -12   3  16      137.03      122.26     11.94 o 
 -11   3  16      184.55      206.72     14.54 o 
 -10   3  16        0.37        1.06     16.18 o 
  -9   3  16      149.07      167.35     12.20 o 
  -8   3  16        1.08        9.12      6.66 o 
  -7   3  16      201.80      202.31      6.69 o 
  -6   3  16      162.77      160.83     12.74 o 
  -5   3  16       19.69       25.21     12.50 o 
  -4   3  16       52.32       34.76      9.91 o 
  -3   3  16       26.90       43.18      9.85 o 
  -2   3  16       11.85        1.46      7.94 o 
  -1   3  16       58.78       50.43      7.00 o 
   0   3  16      202.31      196.41      7.92 o 
   1   3  16      128.08      131.71     14.10 o 
   2   3  16       58.03       39.66      9.06 o 
   3   3  16       52.06       57.18      9.18 o 
   4   3  16       97.54      128.75     15.35 o 
   5   3  16        0.62       68.22     46.34 o 
   7   3  16       21.04        3.38     22.17 o 
 -12   4  16       30.00       47.43     15.73 o 
 -11   4  16       45.77       56.03     25.61 o 
 -10   4  16       23.34       22.75      9.51 o 
  -9   4  16       28.92       41.75      9.18 o 
  -8   4  16       18.98       26.05      8.46 o 
  -7   4  16        1.52        4.26     14.95 o 
  -6   4  16       37.30       43.84     11.77 o 
  -5   4  16       68.31       52.62     13.09 o 
  -4   4  16      647.15      686.08     13.14 o 
  -3   4  16       57.91       40.85     11.27 o 
  -2   4  16      144.78      127.53      9.50 o 
  -1   4  16        2.76        6.45     10.89 o 
   0   4  16      110.69      112.51      7.76 o 
   1   4  16        0.12        2.66     10.92 o 
   2   4  16      113.11      108.12     12.43 o 
   3   4  16        4.76       -4.32     12.49 o 
   4   4  16        8.34       28.08     37.71 o 
   5   4  16        5.14       74.82     53.92 o 
   6   4  16       25.18       49.71     20.63 o 
 -11   5  16      236.57      240.85     14.29 o 
 -10   5  16       10.06       13.21      9.78 o 
  -9   5  16       65.93       58.82      9.53 o 
  -8   5  16       18.77       13.81      8.60 o 
  -7   5  16        6.17        7.05      9.43 o 
  -6   5  16       15.93       13.26     10.23 o 
  -5   5  16      154.84      178.23     10.35 o 
  -4   5  16        9.81       14.67     10.15 o 
  -3   5  16       33.30       33.04     13.09 o 
  -2   5  16      247.21      264.85     14.73 o 
  -1   5  16       12.19       23.75     15.15 o 
   0   5  16        3.10       12.31     12.28 o 
   1   5  16        6.65        0.27      5.58 o 
   2   5  16        0.14       16.55     18.91 o 
   3   5  16        1.90       14.68     24.39 o 
   4   5  16       21.35       51.93     48.87 o 
   5   5  16        8.16       20.71     20.94 o 
  -9   6  16       62.36       67.42     14.85 o 
  -8   6  16       35.76       34.94     10.71 o 
  -7   6  16       51.08       63.71     10.79 o 
  -6   6  16       25.23       33.61     10.41 o 
  -5   6  16       24.69       43.71     13.65 o 
  -4   6  16       70.22       87.50     13.68 o 
  -3   6  16       10.82       15.74     22.61 o 
  -2   6  16       41.82       25.39     11.88 o 
  -1   6  16        1.41       -5.60     17.30 o 
   0   6  16       61.02       58.50     11.35 o 
   1   6  16       24.36       36.22     11.22 o 
   2   6  16       13.14       29.94     15.03 o 
   3   6  16       57.38       80.90     39.71 o 
  -7   7  16       30.72       41.19     14.19 o 
  -6   7  16        1.39       12.77     14.29 o 
  -5   7  16        6.71       32.51     21.43 o 
  -4   7  16       33.59       33.13     13.65 o 
  -3   7  16        1.38        5.14     14.19 o 
  -2   7  16       72.72       99.81     11.43 o 
  -1   7  16        4.49        5.76     12.04 o 
   0   7  16        0.94        7.34     11.23 o 
   1   7  16       32.89       51.90     12.24 o 
 -13   0  17       20.54        6.57     22.21 o 
 -11   0  17      128.40      152.15     21.31 o 
  -9   0  17       18.15       18.67     10.14 o 
  -7   0  17        1.50       15.28      8.82 o 
  -5   0  17      101.84      101.30      9.17 o 
  -3   0  17       20.33       21.70      5.09 o 
  -1   0  17      156.42      165.55      7.03 o 
   1   0  17      123.16      133.80      7.81 o 
   3   0  17      126.05      105.79     18.69 o 
   5   0  17      394.75      451.69     27.51 o 
 -13   1  17        2.76        9.81     15.54 o 
 -12   1  17      131.12      108.22     15.80 o 
 -11   1  17        0.11        3.58     14.79 o 
 -10   1  17       89.05      104.20     12.73 o 
  -9   1  17       26.10       15.32      7.89 o 
  -8   1  17        2.49        9.05      7.21 o 
  -7   1  17       21.12        8.35      6.70 o 
  -6   1  17      777.81      808.71      8.57 o 
  -5   1  17       29.84       28.14      4.43 o 
  -4   1  17      729.35      712.06     15.69 o 
  -3   1  17        0.83        3.30      6.61 o 
  -2   1  17       68.08       76.83      6.12 o 
  -1   1  17        1.07        2.27      6.41 o 
   0   1  17       14.37       18.57      5.79 o 
   1   1  17        0.72       18.97      6.99 o 
   2   1  17       47.16       -4.66     12.83 o 
   3   1  17        1.27        6.34      8.14 o 
   4   1  17        8.29       51.01     13.37 o 
   5   1  17       92.26      135.05     21.42 o 
   6   1  17      205.69      227.91     19.06 o 
   7   1  17       52.44       66.42     18.37 o 
 -13   2  17        1.10       -2.67     24.82 o 
 -12   2  17        6.28       11.18     13.64 o 
 -11   2  17        0.08       -0.74     12.33 o 
 -10   2  17       74.98       90.40     13.32 o 
  -9   2  17        3.35       -8.91     15.93 o 
  -8   2  17       35.31       42.05      7.34 o 
  -7   2  17        6.92        6.24      5.49 o 
  -6   2  17      592.74      552.08     10.92 o 
  -5   2  17     2036.55     1966.89     22.35 o 
  -4   2  17      650.31      626.67     21.03 o 
  -3   2  17       54.51       53.93     10.01 o 
  -2   2  17       95.96       65.97      8.33 o 
  -1   2  17      291.99      296.17      9.12 o 
   0   2  17       41.82       37.95      7.49 o 
   1   2  17      105.37      136.14     12.09 o 
   2   2  17       93.90       73.80     10.04 o 
   3   2  17       92.33      110.38      9.50 o 
   4   2  17        1.79       72.80     12.57 o 
   5   2  17        0.27      130.43     22.25 o 
   6   2  17       83.85       85.84     19.83 o 
 -12   3  17       13.42       30.79     26.15 o 
 -11   3  17      104.89      149.80     42.63 o 
 -10   3  17       20.46       20.12     14.11 o 
  -9   3  17       21.68       34.49     12.03 o 
  -8   3  17        5.59        2.58     11.44 o 
  -7   3  17      327.10      294.49     14.12 o 
  -6   3  17      262.55      256.91     13.61 o 
  -5   3  17        0.60       17.45     17.59 o 
  -4   3  17      522.76      477.71     12.43 o 
  -3   3  17        5.42        7.35      9.97 o 
  -2   3  17       12.40        3.58      8.18 o 
  -1   3  17      140.45      124.73      7.71 o 
   0   3  17      125.03      133.33      7.93 o 
   1   3  17        4.63       18.90     10.09 o 
   2   3  17      119.11       78.10      9.52 o 
   3   3  17      103.90      145.86     10.47 o 
   4   3  17      219.52      261.99     13.34 o 
   5   3  17       11.50       86.97     55.11 o 
   6   3  17       34.02       32.37     20.51 o 
 -11   4  17       18.44       25.48     18.61 o 
 -10   4  17       49.62       39.99     12.66 o 
  -9   4  17       40.37       34.75     13.62 o 
  -8   4  17      228.24      219.50     14.25 o 
  -7   4  17      485.33      482.33     18.15 o 
  -6   4  17        7.14       16.46     12.73 o 
  -5   4  17       45.39       39.34     10.34 o 
  -4   4  17        5.63       12.95     12.29 o 
  -3   4  17        1.76        0.34     17.69 o 
  -2   4  17        0.10        4.82      9.03 o 
  -1   4  17       17.82       15.99      9.72 o 
   0   4  17        2.19        3.47      9.15 o 
   1   4  17       25.54       15.12      7.94 o 
   2   4  17       29.62       33.03      8.83 o 
   3   4  17       18.39       81.03     10.82 o 
   4   4  17        0.48       22.65     27.82 o 
   5   4  17        0.59       84.27     52.90 o 
 -10   5  17        0.41       29.63     20.26 o 
  -9   5  17        1.28       -0.54     13.38 o 
  -8   5  17       20.03        7.62     13.14 o 
  -7   5  17        0.23        7.37     11.93 o 
  -6   5  17       36.95       24.10     10.76 o 
  -5   5  17       10.38       28.92     10.61 o 
  -4   5  17        5.75       13.01     10.19 o 
  -3   5  17       61.36       74.46     13.29 o 
  -2   5  17        4.76       -0.28     11.93 o 
  -1   5  17        2.78        1.13      7.93 o 
   0   5  17       27.85       12.52     12.36 o 
   1   5  17       99.04       83.88     11.74 o 
   3   5  17        0.22       50.49     24.72 o 
   4   5  17        0.24       48.18     54.55 o 
  -8   6  17       53.54       64.73     11.47 o 
  -7   6  17       23.87       32.46     11.33 o 
  -6   6  17       63.15       74.91     11.23 o 
  -5   6  17       22.93       20.08     14.14 o 
  -4   6  17       24.57       59.62     21.97 o 
  -3   6  17       15.37       25.48     13.34 o 
  -2   6  17        0.32        4.74     10.76 o 
  -1   6  17        2.87       -5.32     18.29 o 
   0   6  17       16.41       12.65     11.82 o 
   1   6  17       18.34       23.56     12.28 o 
   2   6  17        1.73       20.20     15.22 o 
  -4   7  17        1.70       16.30     19.33 o 
  -3   7  17       88.53       98.39     12.44 o 
  -2   7  17        8.11        1.75     12.13 o 
 -12   0  18      216.28      251.28     24.73 o 
 -10   0  18      880.14      910.67     25.45 o 
  -8   0  18       41.43       61.34     10.01 o 
  -6   0  18      520.29      485.36     14.93 o 
  -4   0  18     1540.35     1659.96     13.78 o 
  -2   0  18     1094.82     1052.28      9.09 o 
   0   0  18      637.73      625.43     19.55 o 
   2   0  18      191.54      197.80     33.93 o 
   4   0  18      268.34      321.49     18.18 o 
 -13   1  18        1.25       -5.28     15.78 o 
 -12   1  18        0.15       10.76     14.28 o 
 -11   1  18        5.97       23.44     15.09 o 
 -10   1  18        0.01        8.06     12.29 o 
  -9   1  18       49.55       73.35     13.26 o 
  -8   1  18       58.11       52.53     10.19 o 
  -7   1  18      453.42      473.07      8.24 o 
  -6   1  18      130.40      115.05      5.68 o 
  -5   1  18      456.69      440.94      8.31 o 
  -4   1  18       72.03       73.43      8.78 o 
  -3   1  18       58.24       61.37      7.26 o 
  -2   1  18       32.25       30.07      5.98 o 
  -1   1  18      188.57      180.39      6.88 o 
   0   1  18       69.57       84.51      8.98 o 
   1   1  18      271.59      273.82     12.94 o 
   3   1  18      173.64      201.37     10.38 o 
   4   1  18       38.59       86.17     10.63 o 
   5   1  18      294.57      388.02     15.83 o 
   6   1  18        9.73       35.53     17.35 o 
 -12   2  18      249.47      237.27     16.26 o 
 -11   2  18       45.77       37.56     13.17 o 
 -10   2  18       12.75       16.78     14.17 o 
  -9   2  18        3.25       10.23     12.24 o 
  -8   2  18       15.66       16.29     11.32 o 
  -7   2  18        1.08        2.07     10.20 o 
  -6   2  18      172.70      183.01     10.69 o 
  -5   2  18      396.46      391.13     15.61 o 
  -4   2  18      749.88      762.47     14.30 o 
  -3   2  18       39.25       24.57     10.19 o 
  -2   2  18      376.22      378.87     12.30 o 
  -1   2  18        4.24        7.16      6.47 o 
   0   2  18      250.58      308.74      8.71 o 
   1   2  18      130.57      161.80      9.89 o 
   2   2  18      158.22      115.59     19.33 o 
   3   2  18       12.86       31.69      9.47 o 
   4   2  18      161.51      229.58     14.10 o 
   5   2  18      154.96      176.56     47.60 o 
 -12   3  18       12.33       18.95     13.97 o 
 -11   3  18        0.71       -4.41     18.61 o 
 -10   3  18        0.80        2.62     13.43 o 
  -9   3  18      116.64      115.64     13.01 o 
  -8   3  18       15.66        7.65     12.90 o 
  -7   3  18       63.84       80.34     13.17 o 
  -6   3  18       36.82       52.70     11.53 o 
  -5   3  18       16.21        9.40      9.52 o 
  -4   3  18       23.96       13.34     13.25 o 
  -3   3  18       10.25        3.61      8.85 o 
  -2   3  18        6.26        8.16      8.33 o 
  -1   3  18       59.86       58.73      8.68 o 
   0   3  18        5.24       26.13      9.00 o 
   1   3  18        8.49       27.54      8.74 o 
   2   3  18       42.59       17.93     10.32 o 
   3   3  18        7.92       20.32     13.37 o 
   4   3  18      201.06      252.21     13.81 o 
   5   3  18        1.08      133.34     25.33 o 
 -11   4  18       16.33       31.07     15.28 o 
 -10   4  18       20.54       35.29     16.05 o 
  -9   4  18       68.74       87.63     14.68 o 
  -8   4  18        4.25        2.81     13.31 o 
  -7   4  18        7.13       -3.58     13.67 o 
  -6   4  18        6.91        8.24     13.53 o 
  -5   4  18       61.94       70.95     10.92 o 
  -4   4  18        5.25        7.26     10.73 o 
  -3   4  18       10.04        2.48      8.75 o 
  -2   4  18       92.68       81.05      9.01 o 
  -1   4  18        1.05       18.92      8.95 o 
   0   4  18      358.35      299.99      9.28 o 
   1   4  18       11.39        4.21     11.23 o 
   2   4  18       12.68        1.04      9.41 o 
   3   4  18        1.54       15.73     15.71 o 
   4   4  18        2.58       44.81     53.04 o 
  -9   5  18      162.15      211.85     16.11 o 
  -8   5  18       20.83       20.98     12.62 o 
  -7   5  18      317.29      340.22     13.19 o 
  -6   5  18        0.04        6.53     13.57 o 
  -5   5  18       38.55       40.27     11.35 o 
  -4   5  18        8.40       14.33     13.88 o 
  -3   5  18       59.79       71.51     11.25 o 
  -2   5  18       19.59       17.16      9.41 o 
  -1   5  18        2.89        5.50      8.40 o 
   0   5  18        0.25        1.81     13.44 o 
   1   5  18        6.71       19.00     12.86 o 
   2   5  18       23.02       37.17     18.34 o 
  -7   6  18        0.64       12.93     11.55 o 
  -6   6  18       57.49       89.16     11.52 o 
  -5   6  18        3.35       11.67     14.25 o 
  -4   6  18       27.86       45.16     14.22 o 
  -3   6  18        5.83        7.18     13.22 o 
  -2   6  18       73.68       88.66     11.55 o 
  -1   6  18        0.06        0.85     18.46 o 
   0   6  18       39.80       39.34     12.36 o 
 -11   0  19       59.24       70.66     21.94 o 
  -9   0  19        5.30       -6.40     20.86 o 
  -7   0  19       32.02        4.65     18.90 o 
  -5   0  19     1208.88     1314.14     28.49 o 
  -3   0  19      159.64      174.62      7.20 o 
  -1   0  19      168.67      154.01      9.88 o 
   1   0  19       93.87       52.61     18.25 o 
   5   0  19        0.36       72.20     21.11 o 
 -12   1  19       40.16       47.66     14.71 o 
 -11   1  19        0.14        0.51     13.64 o 
 -10   1  19      232.41      219.35     16.44 o 
  -9   1  19        2.03       88.41     75.15 o 
  -8   1  19      349.55      354.39     16.69 o 
  -7   1  19       45.56       52.18     13.11 o 
  -6   1  19       57.31       64.73      9.53 o 
  -5   1  19        3.65       11.91      8.79 o 
  -4   1  19       98.50       84.73      5.78 o 
  -3   1  19        7.83        0.50      6.57 o 
  -2   1  19       11.03        3.70      6.68 o 
  -1   1  19        2.55        6.26      5.68 o 
   0   1  19      115.78      140.67     10.90 o 
   1   1  19       25.10       50.46     16.23 o 
   2   1  19       24.32        4.15     18.34 o 
   3   1  19        0.91       -1.08      9.63 o 
   4   1  19        5.81       53.60     14.13 o 
   5   1  19       44.73      187.64     22.42 o 
 -12   2  19        0.39        9.27     15.33 o 
 -11   2  19       72.38      101.10     16.08 o 
 -10   2  19       37.22       48.98     13.26 o 
  -9   2  19        0.12        5.07     13.30 o 
  -8   2  19       23.18       24.96     13.86 o 
  -7   2  19       19.98        0.11     12.25 o 
  -6   2  19       43.62       44.82     14.07 o 
  -5   2  19       46.57       30.04     11.42 o 
  -4   2  19        7.50        6.93      7.71 o 
  -3   2  19      282.95      263.82      9.27 o 
  -2   2  19       51.79       43.97      6.94 o 
  -1   2  19      379.77      375.84      8.66 o 
   0   2  19      122.76      118.22      8.11 o 
   1   2  19       75.85       69.95      8.48 o 
   2   2  19        1.21        1.41     12.50 o 
   3   2  19        6.12       24.89     13.35 o 
   4   2  19       23.46      100.13     14.39 o 
 -11   3  19       21.83       38.51     17.37 o 
 -10   3  19       98.77      110.99     14.49 o 
  -9   3  19      107.40       99.54     20.73 o 
  -8   3  19      172.27      175.25     15.44 o 
  -7   3  19        9.15        3.68     12.37 o 
  -6   3  19      142.81      130.56     11.35 o 
  -5   3  19       15.64        5.21     11.44 o 
  -4   3  19       81.43       70.92     15.12 o 
  -3   3  19        8.24        7.86      8.40 o 
  -2   3  19      189.74      181.47      8.06 o 
  -1   3  19        5.61       17.33      9.15 o 
   0   3  19       17.02       11.53      8.28 o 
   1   3  19       28.11       17.05      9.26 o 
   2   3  19       33.14       37.08      9.79 o 
   3   3  19        3.58       22.57     10.27 o 
 -10   4  19        6.64       -1.76     15.44 o 
  -9   4  19        1.53        9.04     14.40 o 
  -8   4  19        5.20        2.10     13.40 o 
  -7   4  19       59.61       74.78     12.07 o 
  -6   4  19      137.91      134.39     11.21 o 
  -5   4  19      472.29      508.14     13.85 o 
  -4   4  19       31.83       44.40     14.99 o 
  -3   4  19       73.00       85.22      9.53 o 
  -2   4  19        4.33        7.28      8.13 o 
  -1   4  19        0.04       12.54      7.99 o 
   0   4  19        1.81       14.79     10.35 o 
   1   4  19        0.51       -4.67      8.66 o 
   2   4  19       12.41       30.84     21.64 o 
  -8   5  19        6.45       17.36     13.95 o 
  -7   5  19       19.95       29.20     14.40 o 
  -6   5  19       66.40       89.99     11.75 o 
  -5   5  19       65.44       59.17     11.81 o 
  -4   5  19       26.22       42.79     13.79 o 
  -3   5  19       22.90       24.54     11.07 o 
  -2   5  19       18.91        9.75      9.28 o 
  -1   5  19      220.12      224.19     12.71 o 
   0   5  19       10.47        4.65     11.66 o 
   1   5  19       20.94       31.10     12.16 o 
  -4   6  19       82.03      117.01     27.75 o 
  -3   6  19       59.94       65.78     11.98 o 
 -10   0  20       53.72       62.95     22.93 o 
  -6   0  20     1033.64     1053.38     28.57 o 
  -4   0  20        1.84        7.69     16.13 o 
  -2   0  20       26.22        1.14     13.07 o 
   0   0  20       67.57       91.42     13.08 o 
   2   0  20      217.01      195.87     22.43 o 
 -11   1  20       65.77       71.79     15.13 o 
 -10   1  20       26.60       34.07     15.32 o 
  -9   1  20       52.48       65.17     13.02 o 
  -8   1  20        9.35       11.18     17.56 o 
  -7   1  20       67.11       73.70     15.47 o 
  -6   1  20        0.01       10.83     12.29 o 
  -5   1  20       60.64       43.61     13.78 o 
  -4   1  20        1.04        3.84      5.81 o 
  -3   1  20       29.91       27.77      6.11 o 
  -2   1  20        0.00       -6.71      7.34 o 
  -1   1  20        7.68       10.70      5.55 o 
   0   1  20       10.15       21.48     13.68 o 
   2   1  20        1.63       -3.62     19.01 o 
   3   1  20       55.69       56.54     14.52 o 
 -11   2  20        1.13        6.29     24.18 o 
 -10   2  20      109.25       93.06     15.83 o 
  -9   2  20       27.67       30.91     15.83 o 
  -8   2  20        9.46       18.64     15.04 o 
  -7   2  20       85.93       89.75     14.04 o 
  -6   2  20        6.19       22.80     14.33 o 
  -5   2  20       12.75       18.10     13.01 o 
  -4   2  20       39.35       28.01      7.72 o 
  -3   2  20       44.67       44.41      8.07 o 
  -2   2  20       13.24        6.87      8.86 o 
  -1   2  20       73.63       71.86      7.75 o 
   0   2  20      136.95      162.24      8.57 o 
   1   2  20       10.19       23.95     12.23 o 
   2   2  20       22.39       30.33     13.51 o 
   3   2  20        0.91       10.09     18.86 o 
 -10   3  20      110.02      125.53     16.01 o 
  -9   3  20       94.45       95.38     16.26 o 
  -8   3  20        0.34       12.47     14.87 o 
  -7   3  20        1.21        5.50     14.34 o 
  -6   3  20        5.47        2.80     13.54 o 
  -5   3  20        1.99        2.17     13.86 o 
  -4   3  20       39.91       51.38      8.35 o 
  -3   3  20       65.27       66.81      7.55 o 
  -2   3  20       44.77       62.00      7.82 o 
  -1   3  20       10.09       13.64      7.77 o 
   0   3  20        3.51       22.39      9.36 o 
   1   3  20       21.71        7.93      9.66 o 
   2   3  20        0.06        8.30     10.33 o 
  -9   4  20        0.09        1.41     14.73 o 
  -8   4  20        3.61       12.96     15.10 o 
  -7   4  20       77.65      102.97     14.04 o 
  -6   4  20        5.64        8.94     12.68 o 
  -5   4  20       29.20       33.73     11.64 o 
  -4   4  20       10.10       21.45      9.72 o 
  -3   4  20       29.22       27.48      8.67 o 
  -2   4  20       16.55       12.39      8.16 o 
  -1   4  20        5.57       11.49      9.35 o 
   0   4  20       26.94       33.75      9.29 o 
   1   4  20        7.48        6.41     11.76 o 
  -6   5  20       39.22       41.98     12.92 o 
  -5   5  20       19.06       36.86     12.70 o 
  -4   5  20        0.62       13.12     11.27 o 
  -3   5  20        0.83       13.06     11.69 o 
  -2   5  20       41.26       67.29     11.37 o 
  -9   0  21       15.31       10.42     21.47 o 
  -7   0  21       97.49       90.85     18.94 o 
  -5   0  21     1471.23     1376.52     30.27 o 
  -3   0  21        6.90       20.21     13.55 o 
  -1   0  21      362.12      374.31     15.51 o 
   1   0  21       38.66       -3.01     21.98 o 
 -10   1  21        1.22       -2.63     19.17 o 
  -9   1  21        0.31       -1.51     16.18 o 
  -8   1  21       26.35       16.94     16.04 o 
  -7   1  21        0.15       17.00     14.85 o 
  -6   1  21      249.39      273.68     17.47 o 
  -5   1  21        5.77        2.86     11.05 o 
  -4   1  21      578.38      594.38     20.98 o 
  -3   1  21       11.82        6.23     10.15 o 
  -2   1  21       35.74       24.70     10.16 o 
  -1   1  21        6.95       19.43      9.36 o 
   0   1  21        0.16       22.70     10.98 o 
   2   1  21       78.64       44.15     15.18 o 
 -10   2  21       20.15       27.50     15.40 o 
  -9   2  21       36.52       39.56     14.13 o 
  -8   2  21       57.19       67.53     13.73 o 
  -7   2  21        0.41        9.34     13.43 o 
  -6   2  21      115.40      102.42     17.13 o 
  -5   2  21       12.88        5.35      7.89 o 
  -4   2  21       11.98       12.58      8.10 o 
  -3   2  21        5.57       14.93      8.27 o 
  -2   2  21        4.16        6.24      9.98 o 
  -1   2  21       40.40       74.12     13.92 o 
   0   2  21       14.00       42.55     20.23 o 
   1   2  21       82.26       65.58     20.66 o 
  -9   3  21       14.54       24.27     14.35 o 
  -8   3  21       22.82       15.88     14.39 o 
  -7   3  21        6.67       26.52     19.24 o 
  -6   3  21       91.94      107.65     13.57 o 
  -5   3  21        3.75        6.28     11.03 o 
  -4   3  21      116.48      109.79      9.59 o 
  -3   3  21        0.12        0.55      7.85 o 
  -2   3  21       12.28        9.12      8.60 o 
  -1   3  21        3.28       25.84     11.09 o 
   0   3  21       45.05       53.11      9.51 o 
  -7   4  21       27.15       30.52     12.93 o 
  -6   4  21        2.49        6.74     13.89 o 
  -5   4  21        2.39       19.96     13.06 o 
  -4   4  21        4.21        7.97     10.00 o 
  -3   4  21       78.16       85.88      9.51 o 
  -2   4  21       31.44       51.23     11.13 o 
  -1   4  21       38.99       44.85      9.23 o 
  -8   0  22       16.78       15.75     19.12 o 
  -6   0  22        0.77        2.50     23.44 o 
  -4   0  22       55.51       53.52     15.03 o 
  -2   0  22      102.87      117.81     15.94 o 
   0   0  22        0.25       35.31     18.70 o 
  -9   1  22       48.90       68.34     15.40 o 
  -8   1  22       81.15       80.34     14.99 o 
  -7   1  22       23.47       35.07     14.40 o 
  -6   1  22        0.76       13.59     21.00 o 
  -5   1  22      200.95      202.61     12.63 o 
  -4   1  22       13.82        4.02     10.25 o 
  -3   1  22        3.75       -1.39     11.49 o 
  -2   1  22       53.30       57.90     10.65 o 
  -1   1  22        9.40       25.56     10.70 o 
   0   1  22        0.52       34.35     11.79 o 
  -8   2  22       11.61       12.90     15.32 o 
  -7   2  22        0.00        4.69     14.87 o 
  -6   2  22      129.73       79.77     15.38 o 
  -5   2  22        0.27       -0.85     16.10 o 
  -4   2  22       21.67       21.47     10.33 o 
  -3   2  22       17.02       14.35      9.48 o 
  -2   2  22      129.11      150.07     10.54 o 
  -1   2  22        5.89       43.10     14.71 o 
  -6   3  22       18.87       23.54     12.38 o 
  -5   3  22      179.99      195.82     14.63 o 
  -4   3  22        0.91        9.20     14.16 o 
  -3   3  22        5.11       21.75     12.77 o 
  -2   3  22       22.17       42.10     11.85 o 
  -7   0  23      138.78      113.35     25.69 o 
  -5   0  23       67.20       58.69     14.49 o 
  -3   0  23       31.38       20.32     14.47 o 
  -6   1  23        1.88       19.54     16.04 o 
  -5   1  23       10.29       27.00     15.65 o 
  -4   1  23       33.84       45.57     10.79 o 
  -3   1  23        0.02       13.17     13.63 o 
                                                 
